# Supplementary material for: MiR-3662 suppresses hepatocellular carcinoma growth through inhibition of HIF-1α-mediated Warburg effect
Source: Cell Death Dis. 2018 May 10;9(5):549. doi: 10.1038/s41419-018-0616-8 (PMC5945826; doi:10.1038/s41419-018-0616-8)
Supplement: Supplementary file 1 — Supplementary Table 1 [file 41419_2018_616_MOESM1_ESM.xlsx]

## Sheet: predicted by all 4 databases
354 common elements in "DIANA", "TargetScan", "miRDB" and "miRWalk":
HIF1A
CXXC4
HIPK1
PTAR1
TRAF3
RBFOX1
ZNF654
CNTN1
SEC62
COL19A1
HEATR5A
ARHGAP5
NOVA1
NAA30
SLC39A10
AFF2
SPTY2D1
SIKE1
ANKRD17
FAM208B
PURB
UBE2W
VGLL3
WHSC1
SLC7A14
CTDSPL2
ZNF451
USP44
MID1
RAB10
PAX6
NR2F2
FZD3
REEP3
TMF1
CREBRF
ZBTB24
SGIP1
STK24
RAP2B
TET2
FUBP3
SMAD2
RASSF8
LRRC8B
PRLR
THSD7A
LCLAT1
LRRTM3
SLC2A10
ATRX
TRIM59
NAPEPLD
SSR1
SLC4A7
NRXN1
PTPN11
GHR
SLC30A7
ZNF518B
RANBP3L
NFIB
SPIN1
RBPJ
GRIA2
CYLD
MOB1B
VKORC1L1
PTGER3
PAG1
TFEC
ATP8B2
MAP3K2
LCORL
BICD1
STEAP2
EPHA5
AMOT
PAPD5
RBMS3
SUPT4H1
ELK4
PRDX3
ROBO1
TMEM237
HIPK3
TEAD1
C2CD4A
PBX1
OSGIN2
RBM48
ZEB2
MFAP3
GABPA
IGF1
GTPBP10
PCDHAC2
FAT4
YIPF6
RNF38
HNRNPR
TSPAN2
PKIA
FRG2
MBNL3
ZFX
PCNX
RNF111
RIF1
CNOT1
HTR2C
CLDND1
TET1
PPP6R3
TCF20
CCNY
ATP8A1
EVI5
DCAF10
COBLL1
PPM1L
ST8SIA3
ZNF367
FGD6
PCDH7
FAM154B
CDC42EP3
CCDC122
BAALC
AFF4
PLEKHA1
TBC1D23
ARID1B
PTPN4
UNC80
EPT1
CHIC1
GEN1
ZFHX4
KIF1B
CREBZF
CFLAR
ZNF831
TRIM33
SOX5
SLC44A1
WIPF2
PKIB
FBN2
RHBDD1
CHMP1B
GNG4
ARHGAP20
PHF20
LOX
C11orf30
DCUN1D3
ABCD2
PRKCE
XIAP
SLC16A7
KIAA1324L
GABRB3
LGALS8
CNOT6
ZMYM4
PPP1R3B
KLHL28
GCFC2
NHS
YAP1
HNRNPA0
RNF169
CELF3
ABHD13
RLIM
PLCXD3
RNF144A
NEK9
EXPH5
FAM81A
TMEM245
NCAM2
KIAA0408
LYPLA1
NBEAL1
MACROD2
MGAT2
ANKRD12
PLCL1
PYGO1
HMG20A
KDM6A
NR2C1
LMLN
CDC42SE2
PLCXD1
TMX3
NHLRC2
WDR26
CDKL2
PIAS2
EEF2K
PHACTR2
GABRG1
CAPN6
PSD3
FAM120A
TMOD2
SYNPO2
RTKN2
PRRC1
PRAMEF1
MFSD6
ZBTB20
MMRN1
FKTN
ADAM22
F2R
SMIM15
ITPR1
SGMS2
ZBTB10
SHISA9
C5orf24
ABCA10
RFK
ZDHHC21
SRGAP3
SGCD
BAZ2A
SEC14L2
OSBPL8
UTRN
FOXO3
RCAN3
NRG2
SRGAP2
BEND4
SCN1A
FZD7
SEMA3A
RAI14
UBE2QL1
ZDHHC17
UBE4A
ACSL3
PCDHA9
ADCY7
MCCC2
MAML2
SSR3
ASH1L
HDX
FAT2
PTPRD
PPEF2
YTHDC2
PLEKHG1
S1PR1
CEP41
EFCAB7
EOMES
SENP7
RIMS1
NFYC
SLAIN2
DSC3
THAP2
MTX3
CDH11
CACUL1
ANK3
SEL1L
SLC25A25
ERBB2IP
RAD1
PCDH18
NUDT12
DCAF5
AKAP13
DICER1
ANKRD10
CBFA2T2
TJP1
GRIP1
R3HDM2
TAB3
PHF21A
PSME3
ERMP1
CHST15
RNF170
F2RL2
FREM1
KPNA1
VPS13A
ZNF550
GUCY1A3
GPR18
KMT2A
TENM3
SLC25A13
SORT1
UBR1
UBR3
PAFAH1B2
HNRNPK
PCSK2
SH3TC2
RABL3
KLHL20
STXBP5
ZNF236
FAM110C
ABCC5
SRD5A1
PIK3C2A
UGT1A9
EPB41
UGT1A6
GNPNAT1
MICALCL
BMPER
KDM6B
SAMD4B
DPY19L1
ASXL1
GCN1L1
FAM208A
AKAP6
ILDR2
PRKDC
CD164
PTPRS
PHKA1
GTF2A1
ZNF649
CHAMP1
KIF26A
FOXN3
DDX6
HSPH1
SH3PXD2A
NTRK2
STON2
MDFIC
VEZF1
GCNT1
MON2
WDR70
CYBRD1
ATP6V1A
PIKFYVE

## Sheet: predicted by 3 databases
941 common elements in "DIANA", "TargetScan" and "miRDB":						65 common elements in "TargetScan", "miRDB" and "miRWalk":						8 common elements in "DIANA", "miRDB" and "miRWalk":						457 common elements in "DIANA", "TargetScan" and "miRWalk":
RPGRIP1L						ATF7IP						2018-09-10						HOOK3
INO80D						RNLS						PRTG						AQR
MIER1						ACAT1						KCNMA1						HSD17B4
GSK3B						RPS6KA6						MAST4						DGKH
ZMAT3						ERRFI1						2018-03-06						KIAA1958
SGTB						ABCC9						PTPRO						PGR
SRSF1						ASPM						2018-09-07						FGF5
SSH2						PSMA1						DENND1B						PAQR3
ZCCHC6						CLDN8												STC1
ZBTB44						MTUS1												ANKRD42
ASTN2						DLG5												TNR
CPEB3						PPTC7												SLC5A3
TTC14						TMEM50B												CRB1
SLC8A1						MAP2												ARHGAP28
NEDD4						ASPH												PALM2
PABPC5						KIF3B												BRWD1
PRRG1						PCMTD2												LRP1B
SMURF2						IL17RD												PDK1
ITGA1						SLMAP												FRS2
IL1A						GNB4												ABI2
SLC7A11						DISC1												CSRNP3
GULP1						DYNC1H1												DPP8
POU3F2						TRAPPC10												ELF1
ETS1						C3orf58												BCL11A
CDK13						C3orf52												ZNF780B
SCAI						KLHL29												ZBTB37
BRWD3						SGK1												RNMT
EBF3						TMTC2												PRR5L
ANO6						RBL1												CCNT2
MKX						SUDS3												ZNF462
ZKSCAN8						TIPRL												EHBP1
KAT6A						ZBTB1												ZNF681
FRK						GCOM1												LIN9
TCF7L2						CLIC5												CCDC73
NPR3						ZDHHC23												NAV3
STAG1						PPP1R3A												JMJD1C
CCDC88A						HTR5A												IL1R1
CPEB4						C9orf72												KCTD16
TAOK1						LPPR4												PLXDC2
SOX21						NAMPT												PCDHA2
PPP1R12A						LHCGR												ZRANB3
FSD1L						PFKFB2												PCDHA3
TP53INP1						KLF10												PCDHA1
GRIN3A						YWHAE												PCDHA13
CADM2						IGSF3												PCDHA10
PDS5B						CNOT2												PCDHA6
KIAA1244						HCFC2												FXR1
TMPRSS11B						DAB2												PCDHA11
RUNDC3B						ZNF197												PCDHA5
HDAC2						MMAA												LPP
DDHD1						CD44												ADI1
PLEKHH2						KIF16B												EDNRB
WHSC1L1						SLC2A13												MAPK1IP1L
ZNF148						ARHGAP42												AIG1
KCNQ5						PTPN2												ONECUT2
ORC4						TOMM20												ARMC8
NAB1						STRBP												LRRC8D
PABPC4L						GRIK2												HOXA13
TENM1						SIK3												BNC2
CLOCK						MAPKAPK3												ZNF704
RB1CC1						WDR33												SRSF10
DNAJB14						PAPOLA												ZFPM2
RORA						GRIN2A												GLRB
TMEM57						DCC												TBL1XR1
TNRC6B						VWA2												KAT6B
TMEM182																		PROX1
C8orf22																		G2E3
ELAVL1																		GPR180
TIA1																		ACVR2B
XK																		ELMOD1
MIB1																		PTPN1
LIN7C																		DMD
BACH2																		WNK3
ZIC4																		PDE4B
CREB1																		ZC3H12C
JAKMIP2																		IRAK3
NFAT5																		PTBP3
C1orf21																		PALM2-AKAP2
MYT1L																		RNF150
GUF1																		AKAP2
MOB4																		UBE2D3
QSER1																		MTDH
CELF2																		GABRA4
COL4A3BP																		SIPA1L1
FAR1																		ABHD2
NAA25																		ANLN
RAB21																		TTC26
THOC2																		LRP2BP
GPM6B																		IDH3A
ZEB1																		PDE11A
RC3H1																		SFMBT1
PRPF39																		TMEM165
RNF152																		PDE6A
OLFM3																		SNTB2
C7orf60																		QKI
MXD1																		GPATCH2L
CNOT6L																		MTF1
CAPZA2																		ZCCHC14
CXorf57																		ARHGEF6
PLAG1																		RFX3
SLC30A4																		TNFSF15
RMND5A																		ZNF25
CBL																		RNF213
SECISBP2L																		GNAI3
ACVR1C																		NUFIP2
PVRL3																		FAM171B
C21orf91																		CCNG2
TFDP1																		TMEM64
KLHL4																		HCCS
ARHGEF12																		MFSD8
IMPAD1																		FLRT3
KBTBD8																		UBXN2B
AGO4																		PRKD3
NDFIP1																		GPRC5A
CLDN10																		SENP1
CEP350																		FAM102B
FERMT2																		TANC2
RNF217																		UBQLN2
FGF12																		HEG1
RNF219																		CLIP1
PRKAR2B																		SNX1
CGGBP1																		FAM63B
CERS6																		EFCAB14
C18orf54																		CLTC
UBA3																		DST
GTF2E1																		UNC5D
CDC42BPA																		SOCS4
UBR5																		RBM12B
UBA6																		GJA3
WASL																		ALG9
GPD2																		PDE12
C5orf51																		SLC28A2
LRP12																		PLSCR4
KCNT2																		LGR5
ICK																		FRMD4A
ZNF326																		IDE
RAG1																		RALGAPA1
RSBN1L																		BRD4
BZW1																		TICAM2
YME1L1																		C1GALT1
SLC38A9																		KIAA0355
LSAMP																		TMEM56
TRIM23																		PSMA5
DPYS																		EMP2
SLC26A7																		ZBTB8A
BAAT																		ZNF736
ETNK1																		PDLIM5
ABI3BP																		PLXNC1
SPATS2L																		GALNT5
ENPEP																		FGD4
TRMT10A																		SATB2
PCDH19																		GRB10
PEAK1																		HELZ
INTS6																		POFUT2
LRRC8C																		SLC35G3
B3GALT2																		PCDH20
SNX10																		CNKSR2
ZDHHC5																		PTPN14
MTF2																		HLCS
MST4																		AOX1
SLC1A2																		RFX7
USP31																		CPD
SPTBN1																		TCHP
CBFB																		SNX29
PAPD4																		GAS2L3
RAB1A																		GFRA1
DPP10																		PMP2
PLCB1																		POU2F1
WWTR1																		FEM1B
OTP																		ABCA13
MAPK6																		MAP3K1
FKBP5																		KCNJ13
SH3D19																		TPBG
TSHZ2																		RABGAP1L
GXYLT1																		TNPO1
SMC5																		KLF7
NONO																		GAGE1
FRG2C																		PHIP
ADAMTS18																		PTPRG
DCAF12																		METTL8
NIPBL																		TANC1
PHF3																		NLGN4X
DSC2																		DR1
TMTC3																		SUZ12
DDX26B																		ITGB8
ANKLE2																		UGT2A2
PHEX																		CCPG1
HNRNPU																		PARP8
ZNF800																		SH3KBP1
PHYHIPL																		PIK3CB
MSANTD2																		XKR9
EIF4E																		TMED7-TICAM2
CTAGE1																		CADM1
ATRNL1																		ZMYM1
IFRD1																		MKKS
SNX18																		TMEM196
HMCN1																		C1QBP
ATE1																		ACSL6
FEM1C																		BEND2
SLC6A15																		CCDC50
KLF3																		YES1
SHISA2																		TDRD6
LIN54																		UHMK1
FGFR1OP																		POC1B
TRIM36																		ATP2C1
OSBPL3																		ZNF425
XRN1																		SLC9A4
STAG2																		FAM135A
CREB5																		NPY1R
RAP1A																		NKX3-1
TMEM14E																		PPARGC1A
TMEM33																		ANP32E
MARK1																		ME1
TSHZ1																		CDH4
ANKRD49																		LPGAT1
CD109																		PDPK1
DSE																		CDH6
ABCA1																		TMX1
SRSF2																		SESTD1
LYSMD3																		PDIA3
CEP97																		WIPF1
TRIM43																		GLIS3
RALA																		ZNF280C
SLC30A10																		CHURC1
RICTOR																		LGALSL
TIAM2																		ELAVL2
LIN28A																		FRAS1
MMP16																		BEND3
YOD1																		KIAA1671
ELMOD2																		PSME4
AMD1																		MRVI1
ATF1																		TPD52
HAPLN1																		NCOA2
SOX30																		CR1
TMEM30A																		CCNT1
NFYB																		MS4A7
GAN																		CDC37L1
GM2A																		MCMDC2
SP3																		SPOPL
TMEM106B																		FOXP1
LATS1																		HOOK1
SCN8A																		PCDH10
ATP11C																		PTGER2
RNGTT																		E2F3
C11orf87																		SEZ6L
EDEM3																		SLC6A1
ZNF507																		OSTM1
CNTN3																		MFAP5
RTF1																		ADAMTS3
PREPL																		C17orf58
FAM126B																		MDM4
EXOC5																		CLDN12
FAM19A2																		TM4SF20
C6orf62																		PLAGL1
ENDOD1																		VCAN
LPCAT2																		KBTBD3
ZADH2																		VAPA
PNISR																		FBXL17
RAB27B																		WNT16
TMEM135																		RBM33
SFRP1																		KCTD5
SPRED2																		RSPO3
SF3B1																		WWC2
NCBP2																		FAM198B
UNC79																		GLT8D2
ATP1B1																		MBP
GDAP2																		HMGCR
CAV2																		SLC38A1
STYX																		ZNF41
SETD7																		GEM
UNC5C																		MSL2
NETO1																		PNPLA4
CTTNBP2NL																		SLC15A5
SCYL2																		ARFGEF2
CAB39																		NFYA
USP30																		EDNRA
VMA21																		OTUD3
OXCT1																		RNF214
ARPP21																		ATP2A2
MAPK8																		DDR2
CALCRL																		EML6
CNOT3																		BACH1
CDK17																		ASIC2
CSNK1G3																		SLC22A15
SEPHS1																		COL1A2
FAM196A																		NR4A3
SYNCRIP																		CNR1
B4GALT6																		LMTK2
IGDCC4																		ADAM10
SLC35F5																		IL6ST
PTPRB																		SUCO
UPRT																		PSMF1
FMR1																		TTC30A
SPG20																		HGSNAT
NETO2																		DENND5A
GABRP																		PELI1
HECW2																		VPS53
ATF6																		FSTL5
APLN																		ANKH
ACSL4																		HOXA9
IKZF5																		SPATA17
HNRNPLL																		PPP3R2
HP1BP3																		ZNF250
JAM2																		TLR8
SPDYE3																		PIP4K2A
VPS36																		PRSS12
CDC40																		WDR36
SPCS3																		NXT2
ZNF680																		MOCS2
MCC																		ANK2
MGAT3																		PPP1R12B
SH3BP2																		LRRC58
GPR88																		FAM126A
LCP2																		SLK
GPC6																		MFF
PDE5A																		LIX1L
PTGDR																		DPY19L3
TNFAIP6																		PCGF3
LUZP2																		RASGRP1
PPP3CA																		PRICKLE2
VASH2																		ANGPT2
SKIL																		SPG11
ZNF510																		KIAA0232
NRIP1																		CMTR2
ZFAND6																		RNF7
MYOZ2																		CLDN16
NAPG																		GLIPR1L2
VPS37A																		ARHGAP26
LRRFIP1																		C2orf69
TTLL7																		ZNF37A
NRP1																		DENND6A
SMCO3																		ZNF516
PLEKHA2																		MYBL1
ANGPTL1																		LMAN1
APPL1																		TP63
ATAD2B																		S100A7A
MTMR7																		KATNAL1
SHC4																		GCH1
EPM2AIP1																		SLC6A6
HS2ST1																		CALN1
B4GALT5																		PCDH9
CPNE3																		TVP23A
SPOCK3																		DDX52
ZNF319																		NABP1
IKZF2																		MIA3
NKRF																		ATXN1
APPBP2																		TBX19
GPM6A																		RAB3B
PRKG1																		USP46
MAPRE2																		EPG5
MBNL1																		RNF180
TNFRSF19																		ABCA9
DERL1																		RUNX1
IFI44L																		FRYL
PRKAA1																		SHISA6
MED14																		IPO9
KCNA1																		UBE2J1
EBF2																		NOTCH2NL
C18orf25																		LRCH3
IL22																		LRGUK
UBE2D1																		FAT3
SOX6																		DUSP19
SEC22C																		SV2C
GSPT1																		ZNF706
RBMS1																		HNRNPC
MAP1B																		DLG2
A1CF																		ZNF277
KPNA4																		RBBP5
PDIK1L																		GDE1
SPIN4																		SLC25A53
PNN																		UBN2
GABRB2																		CCDC108
LNX2																		RBAK
TET3																		GIPC2
RASEF																		XKR6
HHIP																		BAG1
RNF2																		LPIN2
RGS7BP																		APAF1
BMX																		ZNF709
SAMD8																		LAPTM4A
OR51E1																		NXPE2
STRIP2																		IKZF1
KCTD12																		EAF1
ARL5B																		TRIP12
TRPS1																		TWISTNB
KCNAB1																		USP9X
SYT1																		STAMBP
AGFG1																		MCTP2
CCDC170																		TMEM178B
VAPB																		FLVCR1
OSR2																		WDFY3
CELF1																		AHR
MYEF2																		SRCAP
BTF3L4																		TRIM2
FOXN2																		SLC33A1
OTUD4																		SIGLEC1
MEIS2																		PLEKHG4B
PIK3C2G																		G6PC
ARHGAP12																		DIP2B
PWWP2A																		PCLO
UBE2V1																		GAB1
CD1E																		RYR2
NDN																		CCDC71L
TNFRSF11B																		CHN2
SPDYE1																		CTDSPL
NID1																		RAB30
HS6ST2																		INTS2
TC2N																		ICA1L
PAK2																		COPS2
CLSTN1																		KSR2
GALNT13																		ICMT
FAM13C																		ALDH1L2
GPR34																		ZNF716
FGF14																		METTL6
DEPTOR																		PARG
DNAJC3																		CCP110
RARA																		SLC35B4
GPR64																		LRIG3
HS3ST5																		CNTNAP3B
SUPT20H																		CSMD1
AKAP11																		SNX24
REST																		ARHGEF28
IMPACT																		TBX2
SEH1L																		ZFHX3
PRPF4B																		ATM
SCN11A																		KAL1
WASF1																		VIT
HDAC9																		C2orf72
NAALADL2																		KCNH5
MANEA																		C5orf28
BBX																		ZKSCAN1
PDE7A																		MYLK3
ZPLD1																		TARDBP
PPM1A																		ZKSCAN2
USP53																		CDH19
SMARCAD1																		MYO5A
ESYT2																		PDE7B
SEC24A																		NDST3
GMNC																		OPA1
SET																		GLUL
ZNF260																		AAED1
EPHA3																		MUC17
RBM12																		KLHL3
LEF1																		CHEK1
PRKCA																		DCLK2
SYT11																		C12orf66
PARK2																		CDC73
ZNF770																		KRR1
GRID1																		PCF11
EIF5A2																		DNER
RBPMS																		SORBS2
NR6A1																		RAB3GAP2
FAXC																		PLEKHH1
LGR4																		CACNA1C
RIMS2																		ANKRD32
HNF4G																		HCN4
THBS1																		GAD2
PCMTD1
RNF144B
AK4
CRISPLD1
NAV2
BANK1
ATP2B4
TM2D1
CAP2
TRUB1
ENPP6
GPD1L
ARMCX3
MAP4K3
CNTN4
SURF4
NDFIP2
MSI2
SEMA3C
RUFY2
TLX1
EFR3A
CD93
HEY1
SESN3
GPCPD1
ACADSB
ZNF43
GYS2
C1orf52
ZBTB7C
PPP1R2
RCOR3
USP15
NUDT4
SIX4
KDM5B
PRKAA2
NEK7
CRTC3
TNKS
ARL15
STK17B
IL1RAP
KLHL42
CCNC
SYNDIG1
GAP43
TBRG1
SYT14
SCLT1
CCDC126
SCN3A
RUNX1T1
SLC16A1
KL
FAM117B
ZHX1
FYTTD1
EPS15
FAM65B
EML5
SOGA3
ADK
DBT
BAZ2B
RNF128
SYDE2
ZNF107
FZD4
ZNF385B
ZC3H8
JPH1
PDE1C
ATG12
PGAP1
ARID2
CARD8
ZIC3
PEX7
MBLAC2
NANP
RAB18
AMPD3
XPR1
ITSN2
CITED2
WIPI2
ZNF528
TOX
EP400
NECAB1
KCNJ3
TCEAL1
PERP
ZDBF2
GLS
ZNF619
CEP68
OSBPL6
PTPRJ
PPM1K
PIK3R1
HDAC1
MAP2K1
ACTR2
TRAK2
NPTN
MPV17L
IQGAP1
PDE4D
ARL8A
CENPK
PXDNL
C16orf72
MLLT3
SLCO3A1
DTX3L
MED1
FGF7
KRTAP4-9
SERPINB5
UBE2D2
MTMR6
SNX16
KIAA1462
XPO4
PSMC2
SFRP2
CMIP
RP2
CPSF6
DDX20
PLOD2
PELI2
LZTS1
RYBP
SH2D4B
GNPDA2
KALRN
GNA13
ABCA12
HECA
PAFAH1B1
LHFPL3
SRGAP1
CNTD1
APOLD1
MFAP3L
SEC23A
EFNB1
CC2D1B
SENP5
TMED10
TRIM35
CRLF3
CYTIP
SRP72
FBXO32
DCP1A
PTPN20A
TMEFF1
ZC2HC1A
ARID4A
ACTR3B
SHROOM4
ZBED4
MAN1A1
MSANTD3-TMEFF1
DDX19A
SNTG1
FAM160B1
FAM199X
MEX3B
ZXDB
KRTAP4-8
PEX2
CPE
UBTD2
KCNK13
LHX8
SBNO1
STK32B
MINK1
ATG10
SPATA18
UPP2
STAM
SLCO1C1
IPMK
PHF6
SREK1
RHOBTB3
GSPT2
HFM1
CAPRIN2
UBE2K
KLHL24
CEP120
NET1
TMEM55A
FOXO1
ITPRIPL2
SCML2
PRIM2
DOCK7
OLR1
PPP2CB
MIER3
LIX1
KMT2E
FBXO38
LDLRAD3
SLC41A2
SHE
CCSER2
ZSWIM4
CRIM1
KLHL23
GFPT1
ZFP14
OXSR1
GRSF1
SLAIN1
PPP3CB
TIMM21
GPR89C
SASS6
FAM129A
EDIL3
FARP1
CUL1
SAMSN1
DCK
DCDC2
CCL16
LPCAT1
STPG2
ANKRD28
HK2
SEMA5A
SNX13
MTHFD2
MTTP
PCNP
SLC25A16
HEXIM1
THRB
NPL
TMTC1
RASGRF2
ITGAV
C1D
KIAA1456
CEP170
TMEM144
MEGF9
HRH4
PUM1
COLEC12
PER3
CDC6
SNAP29
SSB
SLC4A10
SCN3B
TRIM6
SIRPA
NR3C1
SCUBE2
CYBB
SPOCK1
AHCYL1
ID4
TMEM241
LITAF
SNRNP40
NDUFS1
LANCL1
CUL2
VSTM2B
BVES
CDK19
DCUN1D2
OSBPL11
EI24
TNFSF13B
ATP8B1
ASB7
TGFBRAP1
QRSL1
KCNK1
SUPT7L
FAM122B
AGPAT5
GOLT1B
EYA1
RASSF3
OTUD6B
SLC17A8
MTMR3
CFHR2
BCAT1
LHFP
TMED5
BTBD3
CCDC62
C8orf34
PSMA8
JAZF1
DYNC1LI2
RASGEF1A
ERLIN2
BCL2L2
FBLN2
CTHRC1
LSM14A
FKBP14
FAM134B
GPR1
CBLL1
NCOA3
BCL10
RTCA
RCN2
CHMP3
SLC9C2
LHX2
FBXO11
PIGK
FBXO43
FAM168A
NAGS
RAB4A
DNAJA2
ENAM
KLF5
VEGFC
ABCG1
ULBP1
RNF168
GREM2
RAB39B
LIMA1
UBE2Q2
RBM22
TMC1
THEMIS2
SLC6A8
FCHSD2
ADNP
MBTPS2
NRK
ZNF624
C10orf12
LYVE1
FAM120B
YBX1
RAPGEF6
PGPEP1
IQGAP3
ATP5S
SLMO2
ZDHHC2
GADL1
FJX1
DSTYK
DTL
PRKRIR
ZNF449
AQP4
CRIPT
PRPS2
ZNF280D
CRK
ZNF527
PTH2R
SLC12A1
ZBTB6
ACSS1
PRAMEF2
ODF2
TBC1D32
TMEM47
PTGS1
FKBP1A
TROVE2
BRD3
LGSN
ASB5
AGL
ARHGEF26
EMB
MYO6
IPCEF1
TAF7L
ENPP5
GNG10
IFIT1
ZMPSTE24
NBN
SHROOM2
GFOD1
POLR3G
FAM49B
COLGALT1
UGT1A3
UGT1A10
UGT1A5
PDCL
UGT1A1
ZNF275
C12orf5
MLEC
DNAJC6
TMEM242
TMPRSS15
PDE10A
ZNF227
DESI2
THAP9
GDPD1
RAB8B
PPARGC1B
CWF19L2
RBBP8
ANKRD13C
KBTBD11
ST8SIA6
SLC22A23
HEATR5B
CABLES1
C11orf58
PAH
YIPF5
RAB28
TWSG1
MYCBP
ZBTB2
LTBP1
PIGN
CPSF4
RAB39A
KANK2
IKBKB
SLC19A2
AGBL2
OXR1
ZNF84
FAM84A
SLC5A1
DZIP3
ASB8
GIF
FAM91A1
CHD6
PTPN9
IGF2R
RASAL2
VPS26A
SLC5A12
USP45
AP1AR
POGLUT1
CSTF2
TMEM229A
DHTKD1
INPP4A
PTPRF
ADAMDEC1
NUSAP1
ERLEC1
CAB39L
SERBP1
C20orf112
ART3
ZDHHC15
BCL6
TFRC
SLC35E1
TSKU
CR2
DAAM1
FOXA1

## Sheet: predicted by 2 databases
1821 common elements in "DIANA" and "TargetScan":					244 common elements in "TargetScan" and "miRDB":					7 common elements in "miRDB" and "miRWalk":					19 common elements in "DIANA" and "miRDB":					42 common elements in "DIANA" and "miRWalk":					533 common elements in "TargetScan" and "miRWalk":
CCDC144NL					CAMTA1					SPON1					KDM7A					ZNF208					ZNF460
FER					MGST3					ZAK					2018-09-11					HIPK2					ALG10B
SUV420H1					KRTAP9-3					KIAA1804					MSL3					JADE1					DPP4
TP53TG3D					TBCB					ZNF365					FAM120C					DNAH8					NXPE1
XKR4					C17orf67					LOC102724023					COPG2					CUX1					COA1
TP53TG3					BCL2L15					OPRM1					VWA8					TMEM260					RNF149
TP53TG3C					SGCE					CORIN					CXADR					SETBP1					SPAG1
KLRC2					ENSA										PPM1B					RPS6KA3					EFCAB2
FRG2B					SDHC										NLGN4Y					CWH43					FMO3
CAMK4					TMEM69										FCAR					FBN1					LMBRD1
PARP15					PRAMEF13										TMPO					ZNF765					PIGX
C22orf42					CFHR1										JADE3					RAD50					SLC35G2
NCKAP1					FGG										FGA					CTSC					IFIT2
PLEKHA3					PRPF18										ZNF273					RSBN1					TXN2
KLF12					ADAM20										CAPS2					ASCC3					KLHL11
FIGN					BCCIP										COG5					VWA9					FGL2
ANKRD50					UGT1A4										COX11					NRG4					ZDHHC3
CNKSR3					UGT1A7										TMEM68					VPS8					ZNF621
STX7					UGT1A8										TRPM1					DHFRL1					METTL15
MEF2C					PTS															EYS					ZNF268
RGS17					BCMO1															MYO5C					GOLGA6C
ADAT2					GOLGA8N															ST8SIA1					CD209
EFNA5					C4orf3															YAF2					FAM73A
HSPE1-MOB4					TBK1															STC2					SS18L1
EIF2AK2					OMA1															CBWD5					STAMBPL1
FAM26E					PPA2															UBL3					ZNF805
PHC3					GOLGA8J															DKK2					SC5D
IMPG1					GOLGA8H															SLC44A3					C6orf89
RP11-181C3.1					GOLGA8K															USP42					ARF6
RNF212					ZNF626															ARID4B					NPC1
GJE1					SMPX															ATF7					LPAR6
SAMD12					UBE2J2															SIN3A					NSL1
STT3B					OXA1L															CEP55					FBXO3
BAG2					CABS1															DNAH14					ITCH
ERBB4					CFH															CDKN2B					MAP3K9
VSTM2A					GOLGA8R															MRGPRX3					FBXO40
WNT5A					CLVS1															COQ4					C1orf101
SERF1A					TRMT10C															CLK4					MEGF11
NUDCD2					FAM218A															KRAS					MTSS1L
CDH8					KHDRBS3															NLGN1					IRGQ
ZNF738					SULT1C2															ADCY1					SH3PXD2B
MBTD1					RANBP1															ALG8					ACER2
HNRNPF					ANXA4																				ASUN
AGO3					PLEKHM3																				INTS10
ZNF117					SERINC5																				CKAP2L
ELK3					TANK																				SP100
GOPC					MAGEA8																				LRP6
CPEB2					SGK494																				AJAP1
SIX3					PLEKHA5																				CELSR2
MTAP					FBXW4																				ZNF701
GLTSCR1L					TMED2																				SULF1
RP11-664D7.4					TRPC3																				FAM115C
ATF2					ANKRD22																				EVC
CLDN11					TMEM200A																				CACNG8
OPHN1					C18orf21																				PI15
RBM28					GAR1																				PCSK5
AP3B1					BAG5																				MASP1
FAM153B					YTHDF1																				H6PD
OGFRL1					CWC22																				KSR1
RPAP2					TMEM87A																				NIN
PRCP					TIMP3																				SNCAIP
STRN					MCPH1																				FREM2
GOLGA8F					CCNB3																				RUFY3
DGKI					BIVM																				STK35
SREK1IP1					MPDZ																				CREB3L2
CBWD6					C6orf141																				GNL3L
RSF1					RHOA																				HLA-DPB1
CLCN5					EPC2																				FAM47E
MGAT4A					NR2C2																				TMEM14B
LACE1					FUBP1																				CNGA1
UEVLD					HEYL																				KDM5A
DACH1					GPR183																				STK3
TMED9					LETM2																				DGKE
TIFA					CNST																				MKRN1
PDZD2					ERAP1																				CAAP1
AC144568.2					PRKAB2																				WDFY2
MSTN					PRKACB																				ANTXR1
MLTK					LACC1																				RNF19B
MED28					ACTA1																				GPR160
TEDDM1					RBM20																				CRX
ASXL2					SP4																				PMFBP1
CCNYL1					HS6ST3																				ZNF286A
GUCY1A2					AK9																				NUDT15
ERCC4					B3GALNT2																				ADIPOQ
EIF4E3					RPA4																				CX3CR1
SFT2D2					KRT40																				PTPRT
DNAJC10					RAB2B																				ADAMTS2
PLD5					HN1L																				COG3
STARD4					PGM3																				GNE
RAI2					TRIM25																				BSN
HMGB3					PTPN22																				ZFP3
RAP2C					STXBP1																				ADRB1
DNAL1					STAU1																				F8A1
ADCY9					TLL1																				NOS1
MAN1A2					SGCG																				CD36
FRA10AC1					SLC35G1																				SACS
CLEC6A					ZCCHC4																				ZNF609
ACER3					ZNF862																				PLXNA4
NDUFA5					RSAD2																				ZNF195
IL36G					ZNF608																				POLR2M
TMX4					NT5DC3																				HCN1
TXLNG					MRPL30																				ARHGEF3
TMEM168					ZYG11B																				FOXJ3
ZBTB8B					HACE1																				TMEM38B
AGPS					CHL1																				TRIM44
ZMYND11					SYNM																				SMAD9
TCF12					FAM20B																				CLSPN
SRSF11					FGFBP3																				DERL2
PPIP5K2					KLF11																				ZBTB42
NUP155					MCOLN1																				C12orf49
MOCS3					AMIGO2																				PHACTR4
LNPEP					CCRN4L																				ZNF597
LRRC40					EPB41L4B																				NRL
KCNV1					ANKRD33B																				SLC9A7
XG					SSPN																				DIO2
MKLN1					LMO3																				TRIM71
EIF3M					CPOX																				RAP2A
GPR126					VCPIP1																				TRIM67
VWC2					RALGPS2																				PTPN21
ZNF678					PGGT1B																				MAP2K6
RP11-169F17.1					TRIM45																				ARHGAP32
CD47					EXD2																				FAM169A
SNX27					KITLG																				FAM188A
RCOR1					KCNK10																				ZNF585B
TSC22D2					GRIA4																				CLEC16A
ST13					MEOX2																				BCL2L11
GRIN2B					SNX19																				ZNF778
FRMD5					ZNF689																				CERKL
KDR					ADD3																				HDAC4
PJA2					PKD2																				FAM227A
ABCB10					TTK																				RRAS2
CTCF					TCHH																				TMEM35
DYNC1LI1					PAIP1																				ZNF696
SYT10					C1orf131																				ZNF549
TPR					BCL11B																				CTSS
KIAA2018					PCGF6																				KIAA1715
FAM47C					SCN2A																				PHKA2
RBM7					DHX35																				FAM149B1
EOGT					SHPK																				MRE11A
PCDHA7					DNAJC9																				MED23
PCDHA8					ATF5																				PDE3B
DCAF8L1					EGLN3																				LILRA1
TAOK3					FBXL2																				XIRP2
PCDHAC1					PGAM1																				LPAR4
CLVS2					PGAM4																				ADAR
PCDHA4					ARHGAP15																				WNT3
UBXN7					PPFIBP1																				TMEM25
GZF1					PAK4																				RXFP1
TRPM3					ZNF3																				KIRREL
PCDHA12					OSBPL1A																				KAT7
SLC30A1					FAM133B																				PLAU
PPIL4					FAM83B																				PCDHB4
LRRK2					MESDC1																				CYP8B1
ZNF24					CALR																				ZNF699
PTBP2					ZBTB41																				CASC3
SENP6					C1orf115																				ALDH18A1
NEGR1					KLHL9																				ITGB7
ZNF92					SGOL1																				CLCN7
RRM2B					FLNB																				SYNJ1
G3BP1					AREL1																				STX3
LRIG2					ZBTB5																				MRGPRX2
SAV1					PDE8A																				DNAH5
SOD2					SMCHD1																				PLXNA2
LHX9					POU3F4																				GPR12
C17orf51					SLIT3																				KCNK6
RPP14					KIF3A																				LAMP3
DCX					SCFD1																				TDRD5
ATXN3					DYNC1I2																				SLC5A6
TTC39B					PCDHB16																				DMRT1
CXorf23					ZNF737																				RAD54L2
GDNF					CTNNA2																				ZNF445
LRIT2					FILIP1L																				CELF4
FPGT-TNNI3K					CTGF																				CHERP
AMMECR1					TMEM45A																				SH2D5
NEDD4L					UBASH3A																				NPAP1
FAM13B					PABPC4																				SLC16A14
PGBD2					DAG1																				ASB4
RFT1					PPP1R17																				C1QTNF7
PBRM1					KCNH8																				SLC26A4
CD302					FBXW7																				NFATC2
TRIM13					MOG																				NRBF2
CD3G					MME																				GALNT6
PPP4R2					CA10																				SKI
ZNF385D					HMBOX1																				PLCG2
C4orf33					KCNJ15																				MRFAP1L1
MAF					TMEM200B																				ATP1B3
REV3L					RAD21																				HHAT
UBE2E2					SLC26A9																				KRT74
IMPG2					FAM131B																				PARVG
DACH2					MIDN																				TRIM37
FMN1					TRAK1																				IL13
KLRC1					PLS1																				HOXB6
NPAS3					RBM25																				PPIL2
RDX					GOLM1																				FMO2
INPP4B					ERLIN1																				TIAM1
COL4A4					VPS26B																				NAIP
CHRNA7					ETS2																				TOP2A
PRPF40A					CTNNBIP1																				OTOGL
PIK3CA					SERAC1																				KCNB1
C4orf36					TRAPPC13																				PCDHB6
GOLGA8G					DCBLD2																				NEU3
SERF1B					PPP2R1B																				MCF2L
SPAG16					DHX57																				CALHM1
C4orf32					RBM41																				USP18
LYRM7					FXN																				SLC36A1
TCEA1					TNFRSF9																				TAF5L
FBXL4					PRKG2																				ERMN
NAA38					GPR89B																				ARHGAP21
DIAPH2					TMEM67																				CYP24A1
MPP6					ZCCHC8																				TRRAP
MAP3K13					KIAA0825																				ACSBG1
GPR27					WDR20																				OPALIN
RP11-407N17.3					CCDC174																				UBR4
PRKCI					CREM																				MX1
BNIP3L					UTP15																				SPTA1
TMEM213					ATP10A																				GREM1
SLC2A2					AK5																				TNFRSF11A
DSG3					SUPT3H																				SLC39A14
LIN7A					BLCAP																				SORCS1
EXOC6B					HAUS2																				MTOR
ARL5A					ACADM																				SIK1
RAB12					PDLIM4																				VAMP2
SPCS2					FAM134A																				MYO10
XPO1					EEF1E1																				KIAA1217
MED12L					GCA																				BLOC1S6
GPR63					SCN9A																				USP32
MBOAT2					VEZT																				LRRFIP2
AAK1					TRA2B																				PIK3R3
SUB1					NLN																				MDM2
PCGF5					MRPL11																				POLR3H
BMPR2					KY																				LASP1
FAM76B					MS4A2																				TTLL11
SLC16A10					TCP1																				CCDC68
VPS13B					SLC35E2																				TRIM32
GJD2					VSX1																				CKAP2
NR2F1					LTBP2																				ADARB2
PSPC1					GEMIN8																				DNAJC24
SERTAD4					CAPRIN1																				PLEKHA8
HERC4					ZC4H2																				KLF8
CDK8					BDH2																				NSF
CMC1					SMIM17																				PAFAH2
KIAA1147					KANSL1L																				SERPINB9
BAG4					C2orf15																				PHAX
SETD3					IDS																				NAA50
CLEC4D																									SAMD4A
KCNJ6																									ITGBL1
FBXO42																									STARD7
FAM127C																									PSD4
ZBTB25																									NUAK1
ACVR1																									CD58
MAP4K5																									AGPAT4
DUSP4																									DERL3
GIMAP2																									WIPF3
DCAF17																									ZNF852
ARRDC4																									DIP2C
PPP1R9A																									THSD4
ATP5E																									SAP30L
FAM229A																									TTF2
CNDP1																									TPK1
GLO1																									KIAA0226
GDF6																									CEP104
TMEM154																									RNF125
RIOK3																									NKD1
RALGPS1																									HIP1
LBR																									GLE1
CCDC38																									SOCS2
PEX13																									SHROOM3
BARD1																									C15orf40
UBE2N																									SORL1
ALDH3A2																									CYP1B1
ENAH																									PHF14
CTNNA3																									ODF2L
MED7																									AGAP1
PDE6C																									USP13
AMER2																									DNAJC18
BMPR1A																									EFR3B
PAK3																									KIF6
ITGB5																									QPCTL
BMP3																									CNP
SCOC																									BPTF
YWHAZ																									CD22
ZNF529																									IL6R
GNG2																									BDP1
ARHGEF35																									MKI67
FAM9C																									KLHL14
MYL12A																									SEMA3D
TAT																									SLIT2
TMEM65																									NCOA1
TMEM170B																									CCNB1IP1
NT5DC1																									TIGD7
IGF1R																									CNTNAP3
OPN3																									SOS2
ZNF548																									FOXD4L3
MOB3B																									NFIX
TMED7																									SLC22A10
CBWD3																									NR3C2
C5orf64																									BIRC3
MTMR9																									GLCE
FYN																									KLHL31
N4BP2																									DIP2A
FANCM																									MATN1
GRK7																									NR5A2
CTAGE5																									C9orf3
PRMT3																									LSM12
C18orf63																									RREB1
CDK6																									ADO
CD28																									ST14
KLHL15																									PPP2R2C
SOCS6																									NEUROD1
CD200R1																									MYT1
CLEC2D																									VEGFA
GSTM2																									ESR1
CTBS																									DGCR8
INTU																									TFCP2L1
NMD3																									TPM3
KIF15																									SYT2
LIFR																									SLC10A2
ZFY																									APOL3
ZNF300																									GAD1
TOB1																									CAPN3
TMEM132B																									ESRRG
MYNN																									UNC45B
SLC6A5																									TMPRSS13
TOR1AIP2																									POLL
YTHDF2																									MXRA5
MBD5																									TUBGCP3
CSNK1D																									DNAH3
ZNF154																									TRANK1
PPP2R2A																									FOXD4L6
PPP1CC																									PGM1
NEMF																									MTPAP
ZNF773																									CCDC25
HFE																									TNC
FAM53C																									ZYG11A
MSR1																									DIDO1
NIPAL1																									ZNF740
CACNB4																									DSN1
POLH																									OLA1
SNAPIN																									GALNT2
CPED1																									MAML3
ITM2B																									ZFR
CTAGE8																									FAM213B
GAB3																									NXPH3
CLMN																									SLC12A2
CTAGE4																									CA5B
SRPK1																									SBF2
AKAP5																									PRICKLE1
DAZL																									RHCG
DIS3																									MORC4
TACR3																									URB2
LEPROT																									CD83
ARIH1																									KRIT1
AC090186.1																									RASA1
COX16																									MTMR4
MED13																									ZNF10
GPR137C																									SNX30
ELAVL4																									BCAR3
NAP1L1																									KIF23
PHTF2																									CEP76
GALNT12																									CPSF2
NOM1																									MMACHC
LZTFL1																									INPP5B
CR769776.1																									RFC3
POLR3F																									SNX33
GOLPH3L																									KRI1
GOLGA8A																									BCORL1
EEA1																									SNED1
CBWD1																									MCM8
IPO7																									ZNF501
GLRA3																									ZNF248
PTEN																									RHOH
NEBL																									STX11
PRDM5																									SHOX2
FNBP1L																									CENPF
OSTN																									ZNF519
AGGF1																									PRSS16
PIK3C2B																									DNASE1L1
TBC1D15																									CNOT4
GRM5																									TMEM194A
TMEM189-UBE2V1																									WDR41
TP53TG3B																									FAM71F2
SMPD3																									SATB1
DHX36																									XPNPEP3
CCR6																									NPAT
SAR1B																									NRAS
ITFG1																									CCDC93
LMBR1																									FNBP1
KIAA0754																									CST3
TMEM170A																									VMAC
TMEM200C																									DOCK11
ATAD2																									VPS33A
TMCC1																									ARHGAP18
FOXP2																									STARD10
CAND1																									KIAA0141
CLN8																									CALML4
BOLL																									AHCYL2
SF3A1																									CLDN1
LEPROTL1																									AP5B1
RP11-366L20.2																									SNRNP48
SLFN5																									RAB2A
TTC13																									C5orf42
GMCL1																									KATNBL1
AGK																									VGLL4
CSNK1A1																									AMZ2
MLIP																									CYP51A1
PDCD7																									MECP2
CALCB																									FAM57A
ACRV1																									ARHGAP31
DMRTA1																									EFHC1
AMOTL1																									UBE2D4
SLC16A6																									FAM173B
PDSS1																									IFNAR1
ZNF726																									COG1
LRRTM2																									B3GALNT1
RUNX2																									ZNF33B
ANKS1B																									PDZD8
UBASH3B																									C17orf85
CSF2RB																									SMIM12
FIP1L1																									SLC36A4
HNRNPA2B1																									EIF2S1
KRTAP9-7																									AKAP8
PLCH1																									ZHX3
XRCC4																									COLGALT2
RNF14																									RSU1
FCRL5																									SLC31A1
TIMMDC1																									USP49
PDE3A																									RRP15
SLC10A7																									CPPED1
KIAA0087																									ZC3H14
BMP2K																									ZSCAN16
LCOR																									VANGL1
ZNF207																									STT3A
DAZ1																									NEK10
DAZ3																									ZNF554
ZNHIT6																									ZNF670
PDCD6IP																									SNRPD3
DAZ2																									REEP5
RCHY1																									PPIL6
SRF																									GID4
BTBD7																									BTBD9
FBXW2																									WWP1
RNF115																									ZCCHC11
MKL2																									RNF20
CT62																									URM1
NPIPA7																									PKP4
MZT1																									ZNF559
RBM18																									ZFYVE9
YY1																									RGS9BP
GNAQ																									TNS4
RBM43																									PTPRM
BMP5																									C6orf57
STXBP4																									MTO1
ITM2A																									INO80
STOX2																									ESRP2
ING3																									FAN1
GTF2A2																									ATR
EPB41L1																									URGCP
TMEM26																									ATP2B2
PM20D2																									SPECC1
FUT9																									TPT1
ATXN7																									CSGALNACT2
AFF3																									LIPT2
GALNT7																									FHL2
GPRIN3																									CDS2
OPCML																									WNK1
ZNF468																									NCAPG2
GTDC1																									TRPM7
POU3F3																									LIPC
CDK5R1																									LMO7
DCLK1																									DHX40
MDN1																									C18orf32
PRRG4																									SFXN2
DYRK1A																									WDHD1
ATP10D																									CDH2
KIAA1549																									CKAP4
DRP2																									ZNF423
LPAR1																									AKR7A2
TMPRSS12																									GPR37
LPHN3																									DCUN1D5
SNAP25																									RPL17-C18orf32
ZXDA																									NOP9
LY75																									P4HA3
PABPC1L2A																									CLCC1
CNTN5																									ME2
SPAG9																									POLR3E
RPA3																									SGSM2
RIMKLA																									PLN
G3BP2																									CNTNAP5
SRSF12																									OGFOD3
AKR1C3																									GLIPR1
TMEM5																									PARS2
NPIPA5																									RARS2
TTC33																									MRPL44
FAM161A																									SPATS2
PTPLB																									TRIM41
ZNF169																									KIAA0930
SUGT1																									IL12RB2
KRCC1																									AKR1D1
DUSP14																									PAX1
TMEM215																									HDLBP
CCL18																									PITPNA
ZNF793																									ATP5G3
EPS8																									POU2F2
HMGA2																									SYNC
FAM115A																									TMEM43
MCM4																									LSM14B
MPRIP																									CD84
KLHL1																									PLAT
BIRC6																									MTFMT
FAM98B																									DNAJC15
KCNJ16																									RBM14
MYO1B																									HMGCS1
MTPN																									TVP23C
ST8SIA4																									SPEN
MRPL50																									PGK1
PPP2R5E																									ZNF337
ACOX1																									VCAM1
RSPH3																									HECTD1
C1QTNF9																									CYP2C8
ESCO2																									L2HGDH
GPR158																									PSMB2
C8A																									F2
STMN2																									PKHD1L1
CLPX																									DUSP6
ATP6V1C2																									NRG3
EXD1																									MYH9
DTNA																									INSIG2
ZDHHC14																									PON2
RAB5A																									MAPK10
RP11-3B7.1																									FNDC5
TMOD3																									SHC3
ADH6																									TBX15
PTCHD1																									APC
C1orf198
ZRANB1
RALGAPB
FAM179A
TPRG1
ASXL3
TRIM24
NUPL1
FNDC3B
VIL1
ENTPD1
RAB22A
SPTSSA
DLG1
ELF2
ERC2
IPO8
NFIA
RBM26
TXNDC16
TNRC6C
COL6A6
DDI2
TPCN1
EPSTI1
IARS
TIMM22
PLA1A
ARMC1
INSIG1
PON1
GINS4
AP1S2
CLIC4
HLA-DRA
SMIM13
DDX46
FAM47A
PDCD10
MAP1LC3C
AGO1
SPICE1
GPX8
RBM44
ZNF639
FNDC3A
ZMYND8
BACE2
C9orf53
PTPDC1
LARP4B
SSBP2
GOLGA8I
PIK3C3
USP6NL
FAM46D
SLC30A8
CMTM6
GPR31
SOX11
IQUB
RRAGD
GBP4
LPPR1
CCSER1
RP11-1102P16.1
USP38
UGT2A1
TCF4
LANCL3
SCYL3
SSX2IP
ARHGAP29
CCDC47
AJUBA
EXOSC3
SYT4
PPP2R5C
AMMECR1L
AKIRIN1
GNB5
PEX5L
PAPOLB
TRDMT1
NFKB1
DCLK3
TLL2
ZC3H6
PGM2L1
MACC1
TRERF1
TMEM2
HPGD
CSTF3
GSTA2
LYPD6
ST3GAL3
KCNK12
SIK2
SEPSECS
TTC39C
DCHS2
ZNF302
NKAIN3
LONRF2
ADAMTS5
AC117395.1
RPP30
DEFB132
WASF3
RPS6KA2
DOT1L
RP11-758M4.1
KIAA1024
ANKRD29
MRPL42
IREB2
MED21
SLC30A9
KIF2A
MMS22L
TRAM2
ZMAT1
DSEL
NUCKS1
PANK3
HSPA14
EPHA7
PDGFD
ARL13B
MGA
SLC35D1
HNRNPA3
KIAA0586
PKNOX2
COPS8
MINOS1
YIPF4
PRY
HEPHL1
ZCCHC7
HOXB3
NR1D2
RWDD4
C16orf45
MLANA
NAP1L2
ZNF420
GIMAP1
RGS4
SLC25A37
MTCP1
FOXD3
PRY2
AC008443.1
DCUN1D1
PKNOX1
WDR3
MAP7
CAMSAP2
GTF2H3
DOCK4
DIRAS2
CHM
DPH3
CD38
TXNDC17
TBCK
SLC17A6
CNIH1
TMEM257
C17orf80
AC079210.1
LRRTM4
THOC6
IL13RA1
SPTLC2
SVEP1
MRPL15
PARP16
RBFOX2
DDX58
PPM1H
TRAF5
DNAJC21
HIC1
RAPGEF5
CDH26
ALG14
USP39
SOCS5
RS1
MGEA5
FEZF1
ARRDC3
BCLAF1
C20orf197
GMFB
RAB11A
PCYT1A
NNT
GIMAP6
TNNI3K
C11orf44
RFTN2
LRRN3
HDGFRP3
ZNF101
DCBLD1
NIPA1
ALG6
DYRK2
GOLIM4
DOK6
PUM2
TMEM248
TAPT1
NEO1
MBNL2
SLC7A2
CASZ1
SKA2
TRAF6
PDE8B
FAM204A
USP22
ISCA2
TRIM22
RBM24
NEUROD4
ZNF827
RAB14
TRHDE
PPP1R15B
CBR4
TFPI
ZNF566
TGFBR3
RNF138
FZD5
DPY19L2
CNTLN
CNR2
ROR1
COL28A1
C7orf76
APH1A
SCARB2
NDUFA9
ZC3H12B
ANP32B
PPIG
CCNI
SRSF3
BHLHB9
RPL4
PCDP1
CCDC178
ORC2
BUB3
RPGR
ESCO1
DMP1
TXNDC15
POU1F1
RIOK2
CYP2U1
CLP1
PCDHB10
SEMA6D
CENPE
RANBP9
SERPINA5
THUMPD3
USP12
PAWR
ZNF347
CYB5R4
TFAM
NLK
TUSC3
NCEH1
FGF2
NANOS1
RGPD2
CAMKK2
TMEM81
ENTPD4
MARCKS
TLR3
THG1L
ATG14
TMC7
ZBTB38
ENPP1
SPRTN
UFL1
PCDHB12
ZNF391
NCAN
C6orf120
DAZ4
HLF
CLUAP1
MPLKIP
CDY2A
MXI1
C2ORF15
ATRN
SLC14A1
TRAM1
OSBP
RAP1B
C10orf40
ZNF461
DIEXF
CHRM3
DCP2
LRPPRC
CDY2B
UBA5
KCNJ2
FANCF
NAV1
KCNMB4
C14orf132
AC068987.1
CEP128
PCP4L1
BCL2
MCMBP
MPPED1
SCRG1
SLIT1
MOSPD3
METRNL
CBX1
ZNF525
RASSF6
NRXN3
ZBTB26
C17orf102
TMEM19
B3GNT2
IQCJ-SCHIP1
MINPP1
NUDT21
VMP1
LDLRAD4
PABPC1L2B
GOLGA8B
GATAD2B
SP9
VAMP7
TMPRSS11E
WIF1
CHD9
AC107021.1
GCLC
CTSV
STAU2
DDHD2
NARG2
MAP3K7
ZC3H13
POU5F1B
BTAF1
SYT16
REL
BCOR
TAF9B
OR2B3
MESDC2
ZBED6CL
BTLA
F8A3
RASA2
FAM217B
SLC35A5
LMBRD2
WDR52
TTPAL
SLC25A40
GSKIP
RHOU
THAP6
METAP1
SCAMP1
SOX2
HCAR1
RBMXL2
MYCT1
FBXL16
ATG5
MYOCD
GUCY1B3
ZNF320
LEMD3
REPS2
ADAMTSL1
FAM175A
ANKRD26
C2orf49
RSL24D1
CSDE1
ZNF880
EFCAB10
CPM
ANKRD46
GNPDA1
ZSWIM5
AMBRA1
ARL3
SEC23B
C11orf45
FBXO48
OVCH1-AS1
CSF2RA
C9orf163
TPTE
ADAM23
GPALPP1
FRMD4B
CCDC30
NBEA
MRPS10
PRR16
FCRL1
TMEM9B
ATG2B
PTMA
HOXC4
CHUK
C15orf53
ZNF860
OR11A1
RTTN
ZNF512
ZNF19
PICALM
GSR
DCAF7
ZNRF2
NIPSNAP3B
ARL9
ERC1
KCNG3
GALNT1
ATP13A3
ZNF547
STRADB
CDKN2A
SLC38A2
NTM
PLAA
CUL4A
SCRN3
EIF5
MYO9A
DPYD
NDUFAF4
VSIG1
RCN1
ATP11B
SGK3
KBTBD7
OR12D3
CSTF2T
NBPF3
LSMEM1
ACBD5
GALNT4
SPRED1
KIAA1210
FGF16
PAPOLG
TFPI2
POC1B-GALNT4
TMPRSS11A
TECRL
KLHL6
MLF1
ZNF181
OSMR
ZDHHC20
DAB1
TLR5
FBXO30
METTL4
SMG1
SNRPD1
SRPK2
HMGN5
ZNF660
IGSF11
LSM3
DCAF13
MOSPD2
LHFPL1
IFIT3
CCDC125
SPATA13
FASTKD2
KIN
PRND
TCFL5
EXOC8
GGCX
FAM161B
SORD
ZNF714
PITPNC1
MEAF6
TCTE1
CDK14
VNN1
C14orf164
CAMK2D
CHCHD1
AP4E1
GTF2H5
USP1
TBR1
CCNH
GSTCD
HPS3
FBLN5
GAPVD1
PAPPA2
GOLGA6L4
FBXL12
ABT1
TULP4
SULT1B1
DLC1
WEE2
ZNF605
MMP24
RBM3
SLC24A2
DFFB
DCUN1D4
MATR3
ASPA
ZNF592
PAPD7
PHLDA1
SLCO5A1
TMEM261
MYSM1
AFAP1
SLC25A30
PPP4R4
USP47
MAD2L1
GATA6
ARPP19
FAM60A
SYNPR
LSM5
PARD6G
KIAA0947
KPNA5
KIF26B
RAB7A
DDX17
HSPA4L
MB21D2
GLI3
ARL14EP
CCDC144A
ZMYM2
TEFM
KLHDC10
ARID5B
C14orf37
COL8A1
RIC8B
PIEZO2
ELOVL5
LOH12CR2
ZNF28
MAGI1
CD5L
NTPCR
AC022498.1
CDH7
MNAT1
YPEL5
TTC9
PARD6B
POU4F1
DCLRE1B
TCEAL8
C4orf29
PTPLAD2
NFATC2IP
DNAJC14
SEC23IP
CNNM2
HIST1H4H
ASCL4
ATP8B4
SNTN
PARVA
ANKRD62
YBX3
TOR1AIP1
FSTL4
ZNF180
C4orf40
ZNF780A
SH3GLB1
NBPF16
RP11-455G16.1
BRMS1L
TM9SF3
GLIPR1L1
SNAPC1
FAM133A
GBP6
FUT4
TSPAN12
ARHGAP19-SLIT1
ST3GAL6
ATP2B1
HOXA1
SEC63
PRPF38B
PLEKHB2
STON1
VHL
RAPH1
CHST9
MARVELD2
ARL6IP5
PLCE1
ZNF677
TIGIT
ARL10
NUDT3
RPRD1A
GABPB2
MYO5B
TMEM155
STAT4
PDS5A
FOXR2
ZNF772
KCTD8
AKAP10
AC012123.1
POU6F2
PROK2
SCIMP
SMAP1
MORC3
ST6GALNAC3
TK2
CDCA4
GCLM
ERO1LB
GSE1
TRMT1L
CBLN4
ZNF136
ARL8B
WT1
ARHGAP17
OVOL2
MEX3C
PPP1R8
RAB31
SMC1A
LILRB2
FSD2
CUL3
CLEC1A
WDR12
SIRT5
NAPB
ZNF708
MAP3K8
AMDHD1
TEX9
ZNF623
USP24
UHRF1BP1L
VWC2L
CCBL2
STMN1
ELP2
ADD2
FITM2
CLEC4E
NBPF15
CCDC90B
KDM3A
GK5
EBF1
PEG10
CCDC115
CLYBL
NQO1
SLC26A11
NCOA7
NUTM2D
SETDB2
TCTEX1D1
KTN1
PCDH11Y
EDA2R
AKTIP
C14orf28
SLC4A5
DTHD1
CNIH4
TNFAIP8
FBXO9
TWF1
AL354808.2
M1AP
SLC4A4
EIF3A
C11orf70
ZNF652
ANXA1
TCP11L2
AC008964.1
PCDH11X
H2AFV
B4GALT4
ARL6IP1
CCDC141
PLP1
ITSN1
GSTT1
MOK
DKFZP779L1853
LPHN2
SLC15A2
FBXW11
LIMS1
KCNA7
PRKCB
PDIA6
DMXL1
HAUS3
ACADL
NMNAT2
CASP8
SLC6A14
DZIP1
HRK
IL2RB
MYCBP2
SMURF1
SERPINB1
PSEN1
HBS1L
IGF2BP1
PUS7L
CCER1
NDNF
CTH
NDP
DLX2
DRAM2
TMCO1
ATP6V1C1
UBXN2A
FBXL3
BRI3BP
C8orf44-SGK3
CEP78
FAM46A
SLC52A3
RBM17
SOS1
ASB15
BZRAP1
RDH11
PCDHB3
RAB3C
TFDP3
TRAF3IP2
USP14
PLRG1
SLC6A11
ITGA6
SIPA1L3
CLINT1
RAB7L1
SNRNP27
TSPAN5
BRK1
POLR2G
GIGYF2
C10orf126
FRRS1L
CENPP
RNF44
EN2
SLC25A27
NOL11
FAM179B
THOC5
CCDC160
GPBP1
IKBIP
SMNDC1
GFM2
CNPY1
NUPL2
UCHL1
MR1
CAT
CFL2
B3GALT1
FSHB
TRMT5
SLC25A24
LRRC19
ZBTB21
TMEM150C
MSI1
CD55
PLA2R1
BRD1
TMEM246
CLIP4
ARG1
CLCN4
MICU3
TNS3
ABCD3
GOSR2
SRP9
SCCPDH
SNAI2
CTSE
CAV1
GGA3
CALCOCO1
MEI4
FLG2
DHRSX
LONP2
FAM109A
CCDC113
SULF2
ATAD1
FAM103A1
PPP1R3E
AZI2
CEP57L1
EMCN
KCTD3
TXNDC8
MAPRE1
SETD1B
TRAPPC3L
FAM172A
C7
C1QL3
ZNF491
AMER1
TMEM105
GPR176
ZNF257
HMGB1
DTD2
LAMP2
ADAM28
SWAP70
IRS1
UGT8
TENM4
C16orf87
HEATR3
USP33
MAMLD1
ASF1A
CAPZA1
SS18
RDH10
FAM8A1
IGFBP5
COL12A1
TMEM239
IL33
GDA
NPFFR1
CACNA2D1
EREG
KDSR
TMEM71
CXCL17
RPS29
HECTD2
OCLN
PUS10
HESX1
SEMA3E
WDR7
ARFIP1
ZNF254
REEP1
ARID3A
IGDCC3
ZNF292
SHQ1
AXIN2
TMEM74
C2orf88
KCTD4
UGT2A3
SPATA6L
TGIF1
ACTR6
ZSCAN5B
HS3ST1
ATP7A
CFHR4
PDGFRA
NOTCH2
ELOVL7
RNF19A
CDC27
PPP6C
RNF24
MAPK1
IRF8
NBPF12
PCTP
ARNTL2
ITPKB
MRPS35
SMLR1
TSPAN14
CD70
ELOVL4
ANO5
HIST2H2BE
LOXL3
ARGLU1
CCDC83
SYNRG
NME9
NSUN3
CNN3
SLC25A36
SPRY3
ST6GAL2
SH3BGRL2
APH1B
TERF1
TRIM5
SLC35F1
SLC31A2
TMED8
ARL1
PCDH17
LHFPL2
BTG1
CNBP
LSM6
VPS41
VPS54
SLC35E3
NAP1L5
GREB1
SFPQ
C3orf38
SLC13A1
THSD7B
GRK5
IL2RA
GPATCH2
ZNF100
HADH
ZNF217
GPAM
LUM
SETD6
BTC
CHMP4B
GPR107
AIM1
FRMPD3
PDK4
HTR2A
NOL4
DTWD1
EIF4EBP2
ATL3
SSX2B
ETV1
N4BP2L1
POLK
F13A1
EFCAB1
UBQLN1
PLAC8
OSBPL10
FGF9
HPCAL4
FAM114A1
ZNF66
TAGLN2
SDC2
AR
DDX18
CHDH
COL21A1
AP5M1
ULBP2
ZNF345
RABEP1
FAM155A
CDC7
SMAD5
USP51
MCM9
SKAP2
CASK
NUDT11
RAB23
F8A2
LUC7L3
PPIL1
ARSJ
PREX2
C16orf46
ERO1L
NUDCD3
CYP19A1
RP11-162A12.2
GAREM
ZNF75A
FTO
DMRT2
ANKRD6
CD48
NDUFAF5
HOXD8
ACPL2
KRBOX1
LIPA
SPRY4
NUDT9
POU6F1
GTF3C3
SLA2
FCHO2
AL353791.1
RPL15
TUB
ITK
AC026310.1
MIPOL1
SEMG2
ISOC1
PAIP2B
UBP1
SDE2
NAT2
PEX26
GRIA3
UBXN4
SCLY
ADAM12
SUMO1
PARP14
ALG10
IP6K2
ANXA11
HMGN1
PNPLA8
RBM11
XKR7
PHF20L1
EDEM1
CTAGE15
CTAGE6
ARL14EPL
SOWAHA
CD226
AL117190.3
HGF
SLC1A1
ECT2
KCTD21
FKBP1C
GLT1D1
OLFML2A
FCN3
PFKM
SPPL3
ISX
WDR44
VPS35
BCAS1
C8orf46
ARSG
TRPC4
IL15
SV2B
POLR3K
ATF3
CSGALNACT1
USP26
AHNAK
SIMC1
SP1
IQCK
MLLT11
C11orf53
ICA1
DONSON
DTWD2
CBWD2
TPP1
MTR
TPH1
THBS4
COL9A1
ANO1
TRPV3
ALDH6A1
ZNF782
ADAL
NBPF20
IYD
AL953854.2
FPGT
NVL
SPATA12
ANGEL2
SPAST
EVX2
ZNF354C
AKAP7
FKBP4
RBM19
NPY2R
RASSF2
AC117834.1
NKAIN2
CCDC77
RNF165
TLR4
C2orf80
MLXIP
SERPINB8
CACNA1E
MMP13
TRIP13
LANCL2
ZNF143
ITGA2
MAGEB18
ZBED3
ARFGEF1
EPHB4
UST
TBCEL
CAMK2N1
ALDH5A1
MPZL2
MALSU1
CBX5
MCM10
LPL
CSNK2A1
KMO
APOBEC4
RP11-192H23.4
RNF32
WDR35
JMY
MAT2B
SERPINE3
SMU1
RCC2
PTPN20B
DDX21
KLHL7
LPXN
LL22NC03-63E9.3
MED13L
KNG1
AKR1C2
CCR3
TXNL1
ZNF627
CCDC127
CYFIP1
CYB5D1
DLL3
MYH10
ZIC5
ZNF618
EIF2A
KCNA6
CIT
KDM5C
ABL1
CBX4
FRMD7
TMPRSS11F
DLGAP1
C16orf52
EPHA4
ALG11
GPR135
TMEM123
CDK12
H3F3B
RNASEH2B
FAM216B
GRPEL2
WDPCP
ZRANB2
H1F0
BMPR1B
HSF2BP
CDC42SE1
DPY19L4
WDR75
PPP2R3A
NUS1
ADH1B
SHISA5
GPI
KIAA1199
LRRC59
ELTD1
SLC1A3
GMEB1
UROS
SLC38A11
KIAA1033
PDILT
LRCH1
TPP2
PA2G4
HORMAD1
NIP7
VPS4B
MECOM
PPARA
CD2AP
CLDN18
P2RY13
MRO
ARHGEF38
RSRC1
NEK6
RP1
MN1
SSX3
PARD3
APP
CBX6
GPR37L1
ATP6V0E1
KIAA1024L
TFF2
ZBTB14
MUM1
SMAD6
SEMG1
RAB9B
SERTAD2
GBE1
STRN3
AP3M2
PDCD4
CYYR1
C12orf39
GBP7
NIPA2
FAM105B
RUFY1
PROSER2
SH2D1B
MSRB3

## Sheet: predicted by DIANA
Predicted by DIANA (n=3924)
CCDC144NL
HOOK3
ZNF208
FER
RPGRIP1L
HIPK2
SUV420H1
INO80C
CXXC4
HIPK1
PTAR1
TRAF3
RBFOX1
TP53TG3D
XKR4
TP53TG3
TP53TG3C
INO80D
MIER1
ZNF654
KLRC2
KDM7A
GSK3B
ZMAT3
SGTB
SRSF1
FRG2B
SSH2
CNTN1
ZCCHC6
SEC62
ZBTB44
ASTN2
AQR
CPEB3
TTC14
CAMK4
SLC8A1
NEDD4
COL19A1
HEATR5A
HSD17B4
PARP15
DGKH
PABPC5
PRRG1
ARHGAP5
SMURF2
ITGA1
IL1A
C22orf42
NOVA1
NAA30
NCKAP1
SLC7A11
GULP1
POU3F2
SLC39A10
PLEKHA3
KLF12
FIGN
ETS1
CDK13
ANKRD50
SCAI
BRWD3
CNKSR3
AFF2
EBF3
ANO6
STX7
SPTY2D1
MKX
MEF2C
ZKSCAN8
RGS17
KAT6A
ADAT2
EFNA5
KIAA1958
FRK
TCF7L2
NPR3
STAG1
HSPE1-MOB4
CCDC88A
EIF2AK2
PGR
FGF5
CPEB4
TAOK1
SOX21
SIKE1
FAM26E
PPP1R12A
FSD1L
TP53INP1
GRIN3A
ANKRD17
CADM2
PDS5B
FAM208B
PHC3
PURB
PAQR3
IMPG1
KIAA1244
RP11-181C3.1
UBE2W
TMPRSS11B
RUNDC3B
HDAC2
DDHD1
PLEKHH2
VGLL3
RNF212
GJE1
WHSC1L1
SAMD12
WHSC1
ZNF148
STT3B
BAG2
KCNQ5
ERBB4
ORC4
NAB1
PABPC4L
VSTM2A
WNT5A
SLC7A14
TENM1
CLOCK
CTDSPL2
RB1CC1
SERF1A
DNAJB14
ZNF451
USP44
RORA
STC1
TMEM57
MID1
RAB10
PAX6
TNRC6B
TMEM182
C8orf22
NUDCD2
NR2F2
ELAVL1
TIA1
FZD3
XK
ANKRD42
CDH8
REEP3
TMF1
MIB1
LIN7C
ZNF738
BACH2
ZIC4
MBTD1
CREB1
HNRNPF
JAKMIP2
TNR
NFAT5
C1orf21
CREBRF
ZBTB24
2017-09-10
SLC5A3
MYT1L
SGIP1
GUF1
MOB4
AGO3
QSER1
STK24
ZNF117
CELF2
ELK3
COL4A3BP
RAP2B
CRB1
FAR1
GOPC
NAA25
TET2
RAB21
RC3H2
CPEB2
THOC2
FUBP3
SIX3
ARHGAP28
GPM6B
ZEB1
RC3H1
SMAD2
PALM2
PRPF39
RASSF8
RNF152
OLFM3
C7orf60
MTAP
LRRC8B
PRLR
MXD1
CNOT6L
CAPZA2
CXorf57
GLTSCR1L
PLAG1
SLC30A4
2017-09-11
RMND5A
CBL
SECISBP2L
RP11-664D7.4
PRTG
ATF2
THSD7A
ACVR1C
PVRL3
C21orf91
LCLAT1
CLDN11
TFDP1
OPHN1
RBM28
KLHL4
LRRTM3
AP3B1
ARHGEF12
IMPAD1
FAM153B
OGFRL1
SLC2A10
RPAP2
PRCP
KBTBD8
STRN
ATRX
BRWD1
JADE1
GOLGA8F
LRP1B
DGKI
SREK1IP1
CBWD6
AGO4
NDFIP1
CLDN10
CEP350
FERMT2
RNF217
FGF12
PDK1
FRS2
RSF1
CLCN5
RNF219
PRKAR2B
CGGBP1
MGAT4A
LACE1
TRIM59
UEVLD
ABI2
CERS6
NAPEPLD
C18orf54
SSR1
DACH1
TMED9
CSRNP3
UBA3
GTF2E1
CDC42BPA
UBR5
SLC4A7
UBA6
NRXN1
WASL
GPD2
DPP8
PTPN11
C5orf51
ELF1
LRP12
BCL11A
KCNT2
MEIS1
GHR
ICK
SLC30A7
TIFA
ZNF326
PDZD2
RAG1
ZNF518B
RSBN1L
BZW1
YME1L1
RANBP3L
SLC38A9
NFIB
SSH1
SPIN1
LSAMP
TRIM23
AC144568.2
DPYS
SLC26A7
MSTN
BAAT
ETNK1
ZNF430
ZNF780B
ABI3BP
RBPJ
SPATS2L
ENPEP
MLTK
MED28
TEDDM1
ASXL2
CCNYL1
ZBTB37
GUCY1A2
ERCC4
EIF4E3
TRMT10A
PCDH19
TCP10
RNMT
PEAK1
SFT2D2
DNAJC10
PLD5
INTS6
STARD4
PRR5L
RAI2
GRIA2
LRRC8C
CYLD
MOB1B
HMGB3
VKORC1L1
RAP2C
DNAL1
CCNT2
ADCY9
B3GALT2
PTGER3
SNX10
ZNF462
ZDHHC5
MAN1A2
FRA10AC1
MTF2
MST4
CLEC6A
ACER3
SLC1A2
NDUFA5
PAG1
USP31
SPTBN1
IL36G
TMX4
TFEC
EHBP1
SH3YL1
ATP8B2
CBFB
PAPD4
ZNF681
TXLNG
LIN9
RAB1A
TMEM168
MAP3K2
LCORL
BICD1
DPP10
ZBTB8B
PLCB1
WWTR1
AGPS
CCDC73
OTP
MAPK6
FKBP5
SH3D19
ZMYND11
TSHZ2
TCF12
SRSF11
KCNMA1
STEAP2
EPHA5
AMOT
GXYLT1
PPIP5K2
NUP155
SMC5
MOCS3
NONO
PAPD5
FRG2C
ADAMTS18
DCAF12
RBMS3
SUPT4H1
LNPEP
NIPBL
PHF3
JMJD6
NF1
ELK4
DSC2
PRDX3
TMTC3
LRRC40
KCNV1
XG
NAV3
MKLN1
ROBO1
TMEM237
TRPC7
C10orf129
DDX26B
ANKLE2
PHEX
HNRNPU
HIPK3
JMJD1C
ZNF800
PHYHIPL
EIF3M
GPR126
VWC2
MSANTD2
ZNF678
RP11-169F17.1
CD47
EIF4E
SNX27
RCOR1
TSC22D2
CTAGE1
ST13
PDE1A
ATRNL1
IFRD1
SNX18
GRIN2B
HMCN1
TEAD1
ATE1
FRMD5
FEM1C
KDR
SLC6A15
C2CD4A
KLF3
IL1R1
SHISA2
PBX1
OSGIN2
LIN54
FGFR1OP
PJA2
ABCB10
CTCF
DYNC1LI1
TRIM36
OSBPL3
RBM48
XRN1
STAG2
CREB5
SYT10
TPR
KIAA2018
RAP1A
TMEM14E
TMEM33
KCTD16
PLXDC2
FAM47C
RBM7
EOGT
MARK1
PCDHA2
PCDHA7
PCDHA8
ZRANB3
TSHZ1
DCAF8L1
ANKRD49
ZEB2
CD109
TAOK3
PCDHA3
PCDHA1
PCDHAC1
PCDHA13
PCDHA10
PCDHA6
FXR1
CLVS2
PCDHA4
MFAP3
PCDHA11
UBXN7
GABPA
GZF1
TRPM3
PCDHA5
DSE
PCDHA12
ABCA1
SRSF2
LYSMD3
SLC30A1
CEP97
PPIL4
TRIM43
LRRK2
ZNF24
LPP
PTBP2
RALA
ADI1
SENP6
EDNRB
MAPK1IP1L
NEGR1
IGF1
SLC30A10
RICTOR
GTPBP10
TIAM2
ZNF92
LIN28A
MMP16
PCDHAC2
FAT4
YIPF6
RRM2B
G3BP1
LRIG2
YOD1
SAV1
SOD2
RNF38
LHX9
ELMOD2
AMD1
HNRNPR
ATF1
C17orf51
TSPAN2
RPP14
DCX
AIG1
ATXN3
C4orf22
PKIA
HAPLN1
TTC39B
CXorf23
ONECUT2
FRG2
GDNF
SOX30
ARMC8
TMEM30A
MBNL3
LRIT2
FPGT-TNNI3K
NFYB
GAN
GM2A
LRRC8D
HOXA13
ZFX
AMMECR1
NEDD4L
SP3
TMEM106B
FAM13B
PCNX
CYP2R1
LATS1
PGBD2
SCN8A
RFT1
PBRM1
CD302
TRIM13
BNC2
CD3G
ZNF704
RNF111
ATP11C
THOC1
PPP4R2
RIF1
CNOT1
RNGTT
HTR2C
CLDND1
MSL3
SRSF10
ZNF385D
ZFPM2
C11orf87
EDEM3
C4orf33
MAF
GLRB
TET1
TBL1XR1
ZNF507
CNTN3
PPP6R3
RTF1
REV3L
TCF20
UBE2E2
IMPG2
CCNY
KAT6B
ATP8A1
PREPL
DACH2
DUSP11
PROX1
FAM126B
EXOC5
FMN1
FAM19A2
KLRC1
EVI5
C6orf62
G2E3
ENDOD1
LPCAT2
ZADH2
NPAS3
RDX
DCAF10
PNISR
INPP4B
FAM120C
COL4A4
CHRNA7
PRPF40A
GPR180
RAB27B
PIK3CA
TMEM135
COBLL1
C4orf36
SFRP1
SLCO1B7
SPRED2
PPM1L
ACVR2B
GOLGA8G
SF3B1
SERF1B
SPAG16
ELMOD1
ST8SIA3
ZNF367
PTPN1
C4orf32
DNAH8
FGD6
DMD
LYRM7
TCEA1
NCBP2
FBXL4
PCDH7
SLC38A6
NAA38
DIAPH2
MPP6
TMEM161B
FAM154B
CDC42EP3
CCDC122
UNC79
MAP3K13
GPR27
RP11-407N17.3
BAALC
ATP1B1
CUX1
GDAP2
PRKCI
CAV2
BNIP3L
STYX
TMEM213
SETD7
WNK3
AFF4
SLC2A2
UNC5C
PLEKHA1
DSG3
LIN7A
TBC1D23
ARID1B
NETO1
EXOC6B
ARL5A
CTTNBP2NL
SCYL2
PDE4B
PTPN4
CAB39
USP30
RAB12
VMA21
OXCT1
UNC80
EPT1
CHIC1
SPCS2
ARPP21
ZC3H12C
XPO1
MAPK8
GEN1
CALCRL
ZFHX4
IRAK3
KIF1B
CNOT3
CDK17
CSNK1G3
CREBZF
MED12L
GPR63
MBOAT2
AAK1
PTBP3
SEPHS1
SUB1
FAM196A
PCGF5
PALM2-AKAP2
RNF150
BMPR2
FAM76B
SLC16A10
AKAP2
VPS13B
UBE2D3
SYNCRIP
GJD2
B4GALT6
IGDCC4
MTDH
SLC35F5
NR2F1
PSPC1
SERTAD4
ZNF263
PTPRB
HERC4
CDK8
CFLAR
UPRT
CMC1
FMR1
KIAA1147
BAG4
GABRA4
SPG20
SETD3
CLEC4D
KCNJ6
SIPA1L1
ARL17A
ZNF831
FBXO42
FAM127C
NETO2
GABRP
2017-09-14
ZBTB25
HECW2
ACVR1
ATF6
ABHD2
APLN
ACSL4
IKZF5
TRIM33
HNRNPLL
SOX5
MAP4K5
HP1BP3
DUSP4
JAM2
GIMAP2
SPDYE3
VPS36
ANLN
SLC44A1
DCAF17
CDC40
SPCS3
ARRDC4
ZNF680
TTC26
LRP2BP
MCC
PPP1R9A
ATP5E
MGAT3
FAM229A
SH3BP2
WIPF2
GPR88
PKIB
IDH3A
FBN2
CNDP1
GLO1
GDF6
RHBDD1
TMEM154
TMEM260
RIOK3
RALGPS1
MAST4
CHMP1B
LBR
PDE11A
CCDC38
LCP2
PEX13
GPC6
BARD1
PDE5A
UBE2N
ALDH3A2
ENAH
FAM153A
CTNNA3
MED7
PTGDR
PDE6C
AMER2
C12orf29
TNFAIP6
LUZP2
GNG4
BMPR1A
PAK3
PPP3CA
VASH2
SKIL
ZNF510
NRIP1
ZFAND6
MYOZ2
ITGB5
BMP3
SCOC
SFMBT1
NAPG
YWHAZ
ARHGAP20
TMEM165
ZNF529
PHF20
GNG2
ARHGEF35
FAM9C
RASGEF1B
VPS37A
LRRFIP1
LOX
C11orf30
TTLL7
NRP1
MYL12A
SMCO3
PDE6A
SNTB2
PLEKHA2
DCUN1D3
QKI
GPATCH2L
TAT
TMEM65
ABCD2
TMEM170B
ANGPTL1
PRKCE
MTF1
XIAP
ZCCHC14
NT5DC1
IGF1R
OPN3
ARHGEF6
APPL1
ZNF548
ATAD2B
MOB3B
TMED7
CBWD3
MTMR7
C5orf64
SETBP1
MTMR9
FYN
RFX3
N4BP2
FANCM
SHC4
GRK7
EPM2AIP1
CTAGE5
HS2ST1
B4GALT5
CPNE3
SPOCK3
ZNF319
PRMT3
IKZF2
NKRF
APPBP2
TNFSF15
ANKRD66
GPM6A
ZNF25
PRKG1
C18orf63
CDK6
MAPRE2
CD28
RNF213
MBNL1
SLC16A7
KLHL15
SOCS6
KIAA1324L
TNFRSF19
SYNE1
DERL1
GABRB3
CD200R1
LGALS8
IFI44L
PRKAA1
CLEC2D
GSTM2
MED14
KCNA1
CNOT6
EBF2
CTBS
C18orf25
IL22
UBE2D1
GNAI3
ZMYM4
INTU
NUFIP2
SOX6
SEC22C
GSPT1
RBMS1
NMD3
KIF15
FAM171B
COPG2
CCNG2
PPP1R3B
KLHL28
MAP1B
A1CF
KPNA4
LIFR
GCFC2
PDIK1L
ZFY
TMEM64
ZNF300
TOB1
TMEM132B
SPIN4
PNN
MYNN
GABRB2
SLC6A5
TOR1AIP2
YTHDF2
MBD5
CSNK1D
HCCS
MFSD8
ACTR3C
ZNF154
LNX2
TET3
RASEF
NHS
FLRT3
PPP2R2A
NUP54
PPP1CC
NEMF
ZNF773
HFE
FAM53C
MSR1
HHIP
NIPAL1
UBXN2B
RNF2
RGS7BP
CACNB4
BMX
POLH
PRKD3
SNAPIN
CPED1
GPRC5A
SAMD8
ITM2B
CTAGE8
GAB3
CLMN
CTAGE4
SRPK1
AKAP5
OR51E1
DAZL
STRIP2
KCTD12
ARL5B
DIS3
YAP1
TACR3
LEPROT
TTC23L
ARIH1
AC090186.1
TRPS1
KCNAB1
COX16
MED13
SYT1
GPR137C
AGFG1
ELAVL4
SENP1
NAP1L1
PHTF2
GALNT12
CCDC170
VAPB
OSR2
NOM1
LZTFL1
CELF1
CR769776.1
POLR3F
GOLPH3L
GOLGA8A
MYEF2
EEA1
FAM102B
HNRNPA0
CBWD1
IPO7
GLRA3
RPS6KA3
PTEN
NEBL
PRDM5
TANC2
BTF3L4
RNF169
CELF3
FNBP1L
OSTN
AGGF1
ABHD13
PIK3C2B
RLIM
TBC1D15
FOXN2
UBQLN2
OTUD4
MEIS2
HEG1
PLCXD3
PIK3C2G
INTS8
GRM5
ARHGAP12
PWWP2A
TMEM189-UBE2V1
UBE2V1
TP53TG3B
RNF144A
CLIP1
SMPD3
CD1E
DHX36
NDN
NEK9
SNX1
TNFRSF11B
CCR6
FAM63B
SAR1B
MYO19
ITFG1
EXPH5
LMBR1
FAM81A
VWA8
SPDYE1
KIAA0754
EFCAB14
CXADR
TMEM170A
NID1
TMEM200C
HS6ST2
TMEM245
TC2N
NCAM2
PAK2
ATAD2
TMCC1
CLSTN1
GALNT13
FAM13C
CLTC
MYO3A
FOXP2
GPR34
FGF14
KIAA0408
CAND1
DEPTOR
CWH43
DST
DNAJC3
UNC5D
RARA
GPR64
CLN8
BOLL
HS3ST5
SF3A1
SUPT20H
LEPROTL1
RP11-366L20.2
FAM178A
AKAP11
SOCS4
RBM12B
REST
SLFN5
TTC13
IMPACT
LYPLA1
SEH1L
GMCL1
AGK
PRPF4B
NBEAL1
CSNK1A1
SCN11A
GJA3
2017-03-07
MLIP
SDCCAG8
PDCD7
WASF1
CALCB
ALG9
PDE12
ACRV1
HDAC9
DMRTA1
NAALADL2
AMOTL1
CHPT1
FBN1
MACROD2
MANEA
SLC28A2
BBX
SLC16A6
PDE7A
PDSS1
UTY
ZPLD1
ZNF726
PLSCR4
LGR5
LRRTM2
RUNX2
ANKS1B
UBASH3B
PPM1A
ZNF765
MGAT2
USP53
CSF2RB
SMARCAD1
FIP1L1
HNRNPA2B1
KRTAP9-7
ESYT2
ANKRD12
PRDM8
PLCH1
XRCC4
RNF14
SEC24A
FCRL5
TIMMDC1
FRMD4A
GMNC
SET
PDE3A
ZNF260
EPHA3
RBM12
SLC10A7
LEF1
KIAA0087
PRKCA
PLCL1
PYGO1
SYT11
HMG20A
KDM6A
BMP2K
PARK2
LCOR
PPM1B
NR2C1
AL353698.1
IDE
ZNF207
RALGAPA1
ZNF770
BRD4
LMLN
TICAM2
DAZ1
CDC42SE2
DAZ3
GRID1
NLGN4Y
C1GALT1
EIF5A2
ZNHIT6
RBPMS
PDCD6IP
DAZ2
RCHY1
SRF
BTBD7
FBXW2
NR6A1
KIAA0355
TMEM56
RNF115
MKL2
CT62
FAXC
PLCXD1
FCAR
LGR4
RIMS2
NPIPA7
HNF4G
MZT1
TMX3
THBS1
NHLRC2
RBM18
YY1
GNAQ
PCMTD1
RNF144B
RBM43
BMP5
AK4
STXBP4
RPS20
CRISPLD1
NAV2
BANK1
ITM2A
STOX2
ING3
ATP2B4
PSMA5
GTF2A2
WDR26
TM2D1
EPB41L1
TMEM26
CAP2
CDKL2
PM20D2
FUT9
ATXN7
EMP2
ZBTB8A
TRUB1
ZNF736
AFF3
PIAS2
PDLIM5
GALNT7
PLXNC1
GPRIN3
OPCML
GALNT5
ENPP6
ZNF468
GTDC1
EEF2K
POU3F3
TTBK2
RAD50
CDK5R1
DCLK1
SHPRH
MDN1
GPD1L
PRRG4
DYRK1A
FGD4
ARMCX3
ATP10D
SATB2
MAP4K3
CNTN4
GRB10
KIAA1549
PAK7
SURF4
DRP2
NDFIP2
LPAR1
MSI2
HELZ
TMPRSS12
SEMA3C
RUFY2
LPHN3
TLX1
SNAP25
ZXDA
LY75
PHACTR2
PABPC1L2A
EFR3A
CD93
CNTN5
SPAG9
GABRG1
RPA3
RIMKLA
CTSC
POFUT2
G3BP2
SRSF12
HEY1
AKR1C3
EPRS
SESN3
GPCPD1
ACADSB
TMEM5
NPIPA5
TTC33
FAM161A
PTPLB
ZNF169
SUGT1
SLC35G3
CAPN6
PCDH20
ZNF43
GYS2
KRCC1
DUSP14
CNKSR2
PTPN14
PSD3
TMPO
HLCS
TMEM215
C1orf52
CCL18
ZNF793
FAM120A
ZBTB7C
PPP1R2
EPS8
RCOR3
AOX1
RFX7
HMGA2
FAM115A
USP15
MCM4
RSBN1
HIVEP2
MPRIP
KLHL1
BIRC6
FAM98B
KCNJ16
NUDT4
SIX4
KDM5B
PRKAA2
MYO1B
NEK7
TMOD2
MTPN
ST8SIA4
SYNPO2
CRTC3
TNKS
MRPL50
HIF1A
ARL15
PPP2R5E
STK17B
RTKN2
ACOX1
IL1RAP
RSPH3
CPD
C1QTNF9
TCHP
SNX29
KLHL42
CCNC
SYNDIG1
ESCO2
GPR158
NREP
C8A
STMN2
GAP43
CLPX
GAS2L3
TBRG1
SYT14
GFRA1
PMP2
POU2F1
ATP6V1C2
EXD1
FEM1B
SCLT1
DTNA
ZDHHC14
RAB5A
RP11-3B7.1
TMOD3
CCDC126
ADH6
PTCHD1
C1orf198
ZRANB1
RALGAPB
SCN3A
FAM179A
TPRG1
CNTN6
RUNX1T1
SLC16A1
KL
FAM117B
ASXL3
TRIM24
NUPL1
ZHX1
ABCA13
FNDC3B
VIL1
FYTTD1
EPS15
ENTPD1
PRRC1
MAP3K1
KAT2B
RAB22A
SPTSSA
KCNJ13
DLG1
TPBG
FAM65B
ELF2
ERC2
IPO8
NFIA
RBM26
TXNDC16
TNRC6C
EML5
COL6A6
SOGA3
DDI2
TPCN1
PRAMEF1
EPSTI1
IARS
ADK
TIMM22
PLA1A
MFSD6
ARMC1
PATL1
INSIG1
DBT
BAZ2B
PON1
GINS4
AP1S2
RNF128
SYDE2
CLIC4
HLA-DRA
SMIM13
DDX46
ZNF107
ZBTB20
MMRN1
FAM47A
PDCD10
RABGAP1L
FZD4
ZNF385B
MAP1LC3C
ZC3H8
AGO1
JPH1
SPICE1
JADE3
TNPO1
KLF7
GPX8
GAGE1
RBM44
FGA
ZNF639
FNDC3A
ZMYND8
FKTN
ADAM22
BACE2
PDE1C
PHIP
PTPRG
ATG12
ZNF746
METTL8
F2R
TANC1
SMIM15
C9orf53
PTPDC1
NLGN4X
LARP4B
PGAP1
SSBP2
ARID2
CARD8
ITPR1
ASCC3
GOLGA8I
VAX1
ZIC3
DR1
PEX7
2017-03-06
PIK3C3
SUZ12
USP6NL
FAM46D
SLC30A8
CMTM6
MBLAC2
PTPRO
ITGB8
NANP
RAB18
UGT2A2
CCPG1
AMPD3
GPR31
XPR1
SOX11
PARP8
IQUB
RRAGD
SH3KBP1
PIK3CB
XKR9
GBP4
LPPR1
ITSN2
CCSER1
RP11-1102P16.1
TMED7-TICAM2
TLE1
CITED2
WIPI2
GPR125
CADM1
USP7
USP38
ZNF528
UGT2A1
TCF4
TOX
LANCL3
SCYL3
SSX2IP
ARHGAP29
EP400
ZMYM1
NECAB1
MKKS
CCDC47
AJUBA
EXOSC3
SYT4
SGMS2
KCNJ3
TCEAL1
PERP
PPP2R5C
AMMECR1L
TMEM196
ZBTB10
AKIRIN1
GNB5
PEX5L
ZDBF2
PAPOLB
TRDMT1
GLS
ZNF619
CEP68
NFKB1
OSBPL6
PTPRJ
PPM1K
DCLK3
SHISA9
TLL2
PIK3R1
ZC3H6
PGM2L1
HDAC1
MAP2K1
C5orf24
MACC1
ACTR2
TRERF1
TMEM2
TRAK2
HPGD
CSTF3
C1QBP
ACSL6
GSTA2
NPTN
LYPD6
ST3GAL3
KCNK12
BEND2
ABCA10
SIK2
SEPSECS
MPV17L
IQGAP1
CCDC50
TTC39C
DCHS2
ZNF302
NKAIN3
LONRF2
YES1
RFK
ADAMTS5
TDRD6
UHMK1
TBPL1
AC117395.1
PDE4D
RPP30
DEFB132
WASF3
ARL8A
CENPK
RPS6KA2
DOT1L
POC1B
RP11-758M4.1
KIAA1024
ANKRD29
MRPL42
IREB2
PXDNL
C16orf72
MLLT3
MED21
SLC30A9
KIF2A
SLCO3A1
DTX3L
MED1
MMS22L
FGF7
TRAM2
ZMAT1
KRTAP4-9
ZDHHC21
N4BP1
SRGAP3
DSEL
NUCKS1
SGCD
KCNE4
BAZ2A
PANK3
GRIN1
SERPINB5
UBE2D2
HSPA14
MTMR6
SNX16
KIAA1462
XPO4
PSMC2
EPHA7
SFRP2
ATP2C1
CMIP
PDGFD
RP2
ARL13B
CPSF6
ZNF425
2017-09-07
DDX20
PLOD2
PELI2
MGA
LZTS1
RYBP
SLC35D1
HNRNPA3
SEC14L2
SH2D4B
OSBPL8
KIAA0586
PKNOX2
COPS8
GNPDA2
MINOS1
YIPF4
PRY
TOMM70A
HEPHL1
ZCCHC7
UTRN
SLC9A4
KALRN
FAM135A
HOXB3
NR1D2
RWDD4
FOXO3
C16orf45
MLANA
NAP1L2
ZNF420
GIMAP1
RGS4
SLC25A37
GNAI1
MTCP1
FOXD3
PRY2
AC008443.1
NPY1R
DCUN1D1
DFFA
RCAN3
GNA13
ABCA12
PKNOX1
HECA
WDR3
MAP7
CAMSAP2
NKX3-1
GTF2H3
PAFAH1B1
DOCK4
LHFPL3
NRG2
DIRAS2
CHM
DPH3
CD38
SRGAP1
CNTD1
TXNDC17
TBCK
SLC17A6
CNIH1
APOLD1
TMEM257
PPARGC1A
C17orf80
ANP32E
ME1
AC079210.1
LRRTM4
ZFP28
LARGE
CDH4
THOC6
MFAP3L
IL13RA1
LPGAT1
SPTLC2
PDPK1
SVEP1
MRPL15
SRGAP2
NASP
PARP16
SEC23A
CDH6
TMX1
RBFOX2
DDX58
PPM1H
SESTD1
EFNB1
TRAF5
CC2D1B
SENP5
DNAJC21
HIC1
PIGA
RAPGEF5
WDR96
TMED10
BEND4
TRIM35
CDH26
PDIA3
CRLF3
ALG14
USP39
CYTIP
SRP72
SOCS5
FBXO32
WIPF1
RS1
SCN1A
MGEA5
DENND4C
FEZF1
ARRDC3
BCLAF1
C20orf197
FZD7
GLIS3
GMFB
RAB11A
DCP1A
PCYT1A
NNT
PTPN20A
GIMAP6
TMEFF1
TNNI3K
ZC2HC1A
ARID4A
ACTR3B
ZNF280C
SHROOM4
C11orf44
ECM2
RFTN2
LRRN3
HDGFRP3
ZBED4
MTURN
ZNF101
PQLC3
DCBLD1
NIPA1
ALG6
DYRK2
GOLIM4
DOK6
CHURC1
PUM2
TMEM248
TAPT1
NEO1
MAN1A1
SEMA3A
UGGT1
MSANTD3-TMEFF1
MBNL2
DDX19A
SLC7A2
SNTG1
CASZ1
SKA2
LGALSL
TRAF6
PDE8B
FAM204A
USP22
ISCA2
TRIM22
RAI14
RBM24
FAM160B1
NEUROD4
ELAVL2
UBE2QL1
ZNF827
FAM199X
RAB14
TRHDE
PPP1R15B
CBR4
FRAS1
TFPI
ZNF566
TGFBR3
GOLGA6L20
RNF138
FZD5
DPY19L2
ZDHHC17
AC092850.1
CNTLN
MEX3B
BEND3
CNR2
KIAA1671
ROR1
COL28A1
C7orf76
PSME4
APH1A
UBE4A
ZXDB
SCARB2
KRTAP4-8
[truncated: 1,925 more rows]

## Sheet: predicted by TargetScan
Predicted by TargetScan (n=7955)
KCNJ6
VWC2
CSRNP3
XKR4
CAMTA1
GJE1
PGAP1
GPR18
SUPT4H1
MGST3
ZNF66
MND1
C12orf76
ZEB2
PTPN4
FTCDNL1
FCN3
RP11-9B6.1
LY75
LY75-CD302
AC090186.1
RP11-3B7.1
CFHR2
FZD3
EFCAB10
PIK3C2G
CMC1
C21orf37
AGL
IL22
ARL15
UNC5C
GLIPR1L1
EIF3E
IFIT1
PSMA8
KLRC2
SSB
CLP1
CPXCR1
TMEM182
GPR34
GRXCR1
C9orf53
KRTAP9-3
ZNF460
TBCB
C17orf67
CCDC50
BCL2L15
CLEC6A
GTF2A2
GPHA2
C8orf22
PPP2CB
DPYS
GNG4
IMPG1
PDSS1
CSTA
SNAPIN
ZBTB37
KLF12
C17orf80
AC012360.2
TAF7L
CTHRC1
SGCE
HRH4
PRAMEF2
CADM2
TMPRSS11B
AGO2
CCDC38
PHYHIPL
ISCA2
AC144568.2
LIN7C
CAMK4
AF165138.7
SLC9C2
ENSA
FAM227B
TRIM43
EXOC5
ARMC1
POU1F1
WASF1
ERBB4
CCL16
ATP6V1D
INO80D
ALG10B
KLRC1
PRRG1
AMER2
TSHB
GIF
STPG2
TMEM9B
C21orf91
FRG2B
C10orf40
DPP4
AL441883.1
FRG2
ZNF280C
CBWD1
KRTAP4-8
CENPK
NCOA7
TMEM14E
FKBP1A
GUCY1A2
GPR63
SLC6A5
JHDM1D
AAED1
DOCK7
KRBOX1
MKLN1
FAM208B
C12orf50
RAB30
HLA-DRA
GNG10
LCOR
C4orf36
GABRA4
GRIN2B
HOOK3
EFCAB7
RGS17
FRG2C
LPP
IL36G
ARHGEF6
THEMIS2
CSTF2
MYCBP2
EBNA1BP2
RP11-1102P16.1
PRAMEF14
TFEC
USP14
MANSC4
AC107021.1
TMEM100
TMC1
STRN
HBP1
IKBIP
FAM229A
SDHC
PUS10
CCT7
ZKSCAN8
IL1A
C1QBP
XRCC4
AC006455.1
CDH26
MPHOSPH6
NDUFAF4
TMEM69
PRAMEF13
CFHR1
PPM1L
C10orf53
SLC1A2
FER
NDUFB1
ANXA1
FBXO43
KRTAP20-2
SH2D1B
C6orf48
LRIG2
PRAMEF1
MLLT11
TMSB15A
IMPACT
COL4A4
FUT9
NAA20
HILPDA
PLCH1
C1orf141
PTAR1
NPL
FGG
CELF2
ONECUT2
C6orf211
CPEB4
DGKH
MYL12A
RAB27B
KRTAP4-11
RP11-664D7.4
PRPF18
HIST1H4H
ZMAT3
MYCT1
STMN1
BEND4
ANKRD49
HECTD2
GSTA2
TAOK1
AC117395.1
PERP
CFLAR
FAM47A
BAALC
GABPA
PGK2
FKBP1C
SRSF1
TTLL7
XK
AP5M1
SIRT4
GPR31
CREB1
MOB1B
ATF7IP
CCDC126
RP6-24A23.6
HUS1
GOLGA8G
FGF16
MOB4
GRK7
PGR
SOX30
RNLS
ROPN1L
SOX21
TMOD3
ADAM20
RNF130
GPR1
ZFAND6
VPS54
LSM3
HESX1
HSPE1-MOB4
IL15
UPRT
PABPN1L
HEXIM1
COL19A1
CTNNA3
IFNW1
OPHN1
PALM2
BCCIP
CPEB3
RNF152
TNRC6B
SRSF10
UGT1A6
UGT1A3
UGT1A4
UGT1A7
CSRP2
UGT1A8
UGT1A9
THOC6
UGT1A5
WHSC1L1
EXOSC3
DOCK4
TP53INP1
GAGE1
UGT1A1
UGT1A10
RP11-321M21.3
PTS
RAP2C
RFT1
FMO6P
BCMO1
OVCH1-AS1
CERS6
RORA
C2orf69
CLOCK
SLC7A14
NXPE1
PNPT1
MMP16
NUSAP1
C4orf21
UTS2
SNX24
ZMYM1
ACAT1
PPBP
MBNL3
TMPRSS11E
RASSF9
TAC1
ZNF227
SLC25A31
CREBZF
BICD1
USP44
SMARCAL1
RP11-181C3.1
CDKN2A
LONRF2
NCBP2
C5orf51
ZNF148
ZDHHC20
PRIM2
KCNE2
LUZP6
ADAMDEC1
KCNA1
UBA3
C6orf62
DNAJC25-GNG10
DNAJC25
LEPR
NBEAL1
MRPS18C
ST8SIA3
ZNF506
GHR
GOLGA8N
THAP1
BRWD3
GSTM2
GSTT1
TMF1
FAM199X
RAP1A
TSHZ2
RP11-455G16.1
ZNF736
AL391152.1
LNX2
CDK7
APOLD1
RP11-758M4.1
CDC42SE2
AKR1C3
PAQR3
C16orf45
IL1R1
PPP1R12A
MT-ATP8
MBLAC2
CAB39L
MED28
TMPRSS12
B9D1
POLR2G
SLC30A4
ZNF117
RHBDD1
HGF
LOH12CR2
PYHIN1
MTTP
NFYC
ZRANB2
ZNF510
ANO6
SPIN1
IFI44L
C11orf70
RABGGTB
F11
CSN3
C4orf3
KIAA1244
GLT8D2
IKZF2
LRRK2
PARP15
TBK1
ARL3
XG
LRP2BP
SV2C
UFL1
ZNF654
CPB1
FAM104B
CST9L
MYOZ2
C17orf102
SAMSN1
RAG1
PABPC5
ZNF623
ERICH2
INTS6
CAV2
ATOH7
ZNF431
KRTAP4-7
LCLAT1
PRY2
PRY
OMA1
KIAA1958
MOSPD3
FAM47C
TEX26
GOLGA8F
TFF2
PCDH19
IL6
CGGBP1
HMGN1
MSANTD3-TMEFF1
CDK13
TMEM241
GPD2
CDX4
ITGAV
MIB1
CD109
ZNF264
ATG12
LUZP2
MBOAT4
METRNL
RPS6KA6
PHACTR2
PPA2
OR11A1
UBE2W
C11orf73
LYSMD3
GPX8
DUSP14
C22orf42
MBIP
DSC3
ARL10
ST20-MTHFS
TRMT10A
PDE6C
ARHGEF12
GABPB1
DNTTIP2
MIER1
SPOCK3
NOL11
ZDBF2
TMEFF1
MED1
LEO1
RP2
LRP12
CTSV
NCAM2
PCMTD1
LRRC8B
GOLGA8J
TNR
WNK3
PLD5
RP11-105C20.2
CCDC73
GOLGA8H
GOLGA8K
SYT14
ATE1
TRPS1
KCNJ3
CBL
AK4
MAP1LC3C
SCN3B
AFF2
EOGT
PRMT3
B3GALT2
FKTN
MTHFS
PCNX
LPCAT2
RICTOR
COA1
RP11-169F17.1
NDN
ZNF626
DCK
XRN1
TFRC
ZFAND1
PFN1
QKI
PEX7
GXYLT1
C5orf24
PRDX3
UTP14A
C17orf58
SMPX
CNOT6
FSD1L
RIF1
RBM48
PKIA
TP53TG3
TP53TG3B
FGF5
KRTAP4-9
SLC41A2
HLF
ABCD2
NFIB
QPCT
FAR1
UBE2J2
FAM183B
C6orf10
PLAC1L
ARL9
DNAAF1
TAF1A
TP53TG3D
KLRC3
IKZF5
HEATR5A
MTHFD2
OXA1L
RALGPS1
POU2F1
SEL1L
COA4
PRLR
OLFM3
TEC
KCNK13
PRKAA1
SHE
RNF149
DUSP12
CABS1
NXT2
ARMC9
TP53TG3C
CCNA1
TRIM33
CD164
CNOT6L
STARD4
ZNF45
NOVA1
CBWD3
DCAF8L1
OR1E1
CFH
FGF7
EIF2A
ACER3
CYCS
ZC3H12C
NANOGNB
ZNF146
SNRPB2
KDM1B
FBLN2
LAMB1
PMAIP1
CBFB
PDK3
G2E3
HAPLN1
CNR2
ZNF804B
ROBO1
LCP2
FRRS1L
CXorf57
BAAT
OLFML2A
OTUD4
GOLGA8A
RUNDC3B
TET2
KBTBD11
TLR3
WDR52
GOLGA8R
CD93
DDX26B
LMLN
SMOC1
TET3
POU3F2
NAGS
CCL13
RDX
TM9SF3
NARS
RASSF8
THAP6
CDC42BPA
FAM103A1
SPAG1
CLVS1
AMOT
LYPLA1
RC3H1
ZNF43
FAM19A2
ZNF292
TLX1
GAN
EPT1
TREM2
SGTB
GNPDA2
VMA21
NPR3
ANKRD42
PLCL1
MTX3
EFCAB2
ZNF140
EFHC2
MANEA
CBWD6
VGLL3
NARG2
EIF3M
KLHL42
ITGA1
ASXL2
TMEM56
PAG1
BMP3
REEP3
TMEM245
AAK1
ABCA10
PIK3R1
ACN9
FBN2
RNF212
SEC62
SMIM15
TMTC3
C17orf51
MOB1A
ZBTB8B
GZMK
RANBP3L
YBX1
NOL4
RARA
TMEM61
RNF38
ERRFI1
UBE2QL1
FAM206A
CXXC4
TRMT10C
UGT2B11
NPPB
IL1RAP
QSER1
SEPT10
ABCC9
SLC22A25
ZNF681
GUF1
TEFM
LZTFL1
FPGT-TNNI3K
TNNI3K
FAM154B
CCBL2
GINS4
LSM6
VAPB
GSK3B
HDAC2
CLDN16
SPATA9
TLR5
TAS2R30
PRR16
KRTAP1-5
POLR3G
RPL22
MSANTD2
KCNH5
FAM126B
SLC8A1
PPP6R3
AKAP13
NAA38
LPGAT1
LRRTM3
NFAT5
MCTP2
UHRF1BP1L
GIMAP2
RP11-162A12.2
IL17RB
MGARP
SNAI2
EIF2AK2
IGF1R
EDEM3
KCNJ8
THAP9
ITIH2
FAM218A
KHDRBS3
KLF3
CD28
IMPG2
AC079210.1
REL
KIAA0087
FGF14
SERPINB13
KCNT2
IDO1
C17orf104
ZNF831
TACR3
TBX20
C18orf63
SMARCAD1
HS6ST2
PLEKHH2
TMEM154
DCHS2
POU5F1B
MACROD2
UNC80
DPP10
FAT4
SLC26A7
CNDP1
C1QTNF9
TENM1
UBXN2B
GPR15
MAPK6
RGS7BP
GALNT11
FAM196A
SPRY3
MDH1
GPR126
HECA
KAT6A
LIX1L
RLIM
NAB1
SPCS3
SVEP1
GOLT1B
NIPSNAP3B
KLHL28
FABP5
C15orf43
PHF17
AC008964.1
SEC22C
ZNF704
EVI5
TEAD1
PTPLB
MRPS35
ZNF780B
OR2B3
SULT1C2
AMMECR1
CBWD2
RP11-47I22.3
C10orf55
BMX
RANBP1
HS2ST1
SLC39A10
NUDCD2
MAN1A2
LIN54
AGFG1
FMO3
KPNA4
RB1CC1
PROX1
ZMYM4
SLC13A1
LMBRD1
RNF150
CCNYL1
FYTTD1
MFAP3L
ANXA4
SCAI
B4GALT6
TMEM144
GOPC
PRKAA2
HNRNPA0
FIGN
LRIT2
OR10A2
LRRC37B
AL163636.6
CTDSPL2
RNF144A
PCNP
TMEM229A
TMEM185A
PLEKHM3
TIMM21
ITPRIPL2
SERINC5
PIGX
AL139099.1
SEPSECS
LARP7
BX255923.1
CT62
TANK
PIH1D2
LHFP
TBCA
MAGEA8
AGO1
TAF9B
TMPPE
FAM63B
KIAA0586
ANAPC10
MMGT1
ABHD2
NEDD4
MTMR9
IL33
BRK1
KRTAP4-4
PDE11A
FMN1
SLC30A7
DCP1A
PABPC4L
PPIL3
MMS22L
SEMA5A
FBXL12
ANGPTL1
ANKS1B
PTPN14
UHMK1
UBE2E2
CRCP
GOLGA6A
CCDC160
RBMS1
RFPL4B
SUPT20H
ALB
PGPEP1
PRRC1
DIS3
EMB
OLR1
C4orf33
DPYD
SLC35G2
LHX8
IGF2R
LIFR
PPP1R15B
GNA13
GPRIN3
BST1
IFIT2
ARHGAP12
SPOPL
GNG12
FAM64A
MOK
STON2
C8A
GTF2A1L
PANK2
CCL18
CAT
RSPH3
FBXL4
ZFX
UFM1
GPR180
ZFP69B
CACUL1
NIPA1
ZNF302
TUBA1C
ACPL2
CCNT1
RNF217
BTBD7
ZNF319
CSF2RB
DKFZP434O1614
IGDCC4
ZNF578
KCNQ5
RP11-192H23.4
DFFB
GULP1
CREBRF
BEND2
FZD4
RP11-366L20.2
PLCB1
EPB41
LHFPL3
GOLGA8I
NTRK2
TEDDM1
SCRG1
RHOBTB3
GABRB2
PEAK1
PAPPA2
RASA2
ZPLD1
UBP1
C11orf87
DRP2
GPR88
BACH1
HMCN1
TMEM132B
GLRA3
PHF6
SYT10
TNFAIP6
EREG
GRIA2
SGK494
ZC3H12B
KCNV1
EPSTI1
SEPT14
GOLGA8M
PRND
CTAGE1
TMEM215
PDZD2
ZEB1
SLC5A1
GABRG1
PLEKHA5
PDIK1L
GLIS3
TXN2
FAM9C
SLC4A5
KCTD12
ELK4
LRRC8D
DIEXF
STOX2
TBCK
SETD1B
KIAA1671
IPO8
KMT2E
MBTPS2
CARD8
PALM2-AKAP2
KLF7
BTD
AKAP2
TMOD2
MLTK
KCTD16
YWHAQ
EIF4E
PLAG1
G3BP2
RAP2B
C16orf93
TNFRSF11B
RAB12
ABHD3
ABCA1
IMPAD1
SENP5
CEP350
FAM102B
PAFAH1B1
ZNF207
PDE12
ZNF468
C1orf63
EBF3
ASPM
MFAP3
PSMA1
GLTSCR1L
CALCRL
PTMA
LIN7A
PREPL
EML5
ERCC4
PAPD5
KLHL11
CD200R1
STT3B
HIPK3
FAM47E-STBD1
UBE2D2
C1D
TMEM70
HIST2H2BE
FGL2
LMAN1
FBXW4
VWC2L
OVOL2
RAPGEF6
TMED2
SLC4A10
SCN1A
CTXN2
ZDHHC3
STEAP2
PLEKHA1
PCP4L1
DYRK1A
RNF144B
LINS
GJA3
PRDM5
COMMD6
RNMT
PRPF4B
FBXO38
LGSN
SLC31A2
ZNF621
ACADSB
GCNT4
RBM7
TAB3
MCC
MAP4K5
SHISA2
OXCT1
CTTNBP2NL
JAKMIP2
EPHA5
FNDC3A
OSGIN2
SETD7
RTKN2
SLC6A15
POTEJ
LOX
EML6
ZNF706
SNRNP40
KIAA1549
TANC2
PURB
THOC2
FBXO30
SLC16A7
NAA30
SYNCRIP
C7orf60
CYP3A5
SPATS2L
IGLL5
PANX3
CLDN8
NVL
PPP1R3B
DIAPH2
HFE
RNF169
LEPROT
PTPN11
TMEM60
RFX3
TRPC3
CYP7B1
TIA1
C14orf164
RUFY1
WIF1
TRMT61B
WFDC13
SP3
AC117834.1
ATP1A1
CTC-432M15.3
FAM120B
FRK
SLC30A1
SLFN5
CNR1
PCDH7
C1orf52
METTL15
STAG2
FGFR1OP
C18orf25
PEX13
BACH2
RNASE4
CD3G
KRTAP4-1
ARMCX3
SLCO1C1
ATM
ANKRD22
TMEM200A
TPD52L1
GNL3
DEFA5
SPAG11A
TAF1D
TMEM150C
BMPR2
MRPL36
TOR1AIP2
SNTB2
UBXN2A
HIF1A
RAB31
SLC44A1
TMEM33
PDE10A
HOXD8
C18orf21
ATP5S
CCNY
FAM13B
CLVS2
TCF7L2
SLC35E3
CCDC170
SSRP1
CDC42EP3
ARRDC4
GOLGA8B
FRS2
TTC39B
LAPTM4A
CACNB4
UBASH3B
ATXN1
RAB5A
CEP120
MTAP
ZBED4
ZMPSTE24
POFUT2
ZNF268
ZNF260
SPTSSA
RBFOX1
TRUB1
CAMK2D
ZNF770
PRKCE
S100A7A
GJD2
SNTG1
AR
PLCXD1
ABCG1
GOLGA6D
HIST1H2BF
OSTN
NPFFR1
BMP5
KBTBD8
CDC40
TET1
NCOA2
ZNF782
FAT3
GRIN3A
CYYR1
GAR1
ZNF660
AKAP11
SLX4IP
ZNF101
ZNF525
GOLGA8O
XKR6
THSD7A
SLC2A2
GPR64
BCAS1
TMEM213
CALN1
DSG3
PRKG1
SHISA9
SFT2D1
ZNF217
CAPN6
TDRD15
ATRNL1
MTUS1
ITM2A
GPR89C
GAB3
SCN8A
EDNRB
TNFSF15
SHROOM4
LIPN
SLC2A10
NAPEPLD
MAP3K1
DIRAS2
DLG5
NPY1R
GRM5
FAM171B
CLEC4D
GOLGA6C
PCDP1
KIAA0754
TPH1
JAKMIP3
ZNF136
FAM65B
CD209
RWDD4
KLF5
DNAJB14
PPTC7
BAG5
MTMR6
YTHDF1
NCKAP1
GSE1
FAM73A
ZNF557
ZBTB38
HMGA2
NHLRC2
OSMR
CRTC3
ZNF326
NEK9
ITPR1
CWC22
TVP23B
PPP4R1L
TMEM87A
EPS15
WWC2
SH3PXD2A
FBXW11
CD1E
DNAJC3
SUN3
MOCS3
CYP4X1
CENPW
UGT2A2
KIAA2018
SGCB
ETS1
LIPA
RARRES1
TMEM14C
SCRIB
CTD-2140B24.4
FOXO1
MYOCD
SERBP1
LPCAT1
GPC6
POLH
PLCXD3
PDS5A
NCR3LG1
FAM129A
RALA
UTRN
ARHGAP29
ZBTB44
ADH6
BARD1
HSD17B12
ZKSCAN1
SCOC
DNAJC2
NDUFA5
BMP2K
ZNF548
DTX3L
HS3ST3A1
CYP27A1
PPARG
TNFSF13B
ZNF317
DCN
ACVR2B
CHRNA7
IRF8
ZC3HAV1L
PIKFYVE
ANLN
RAB22A
C2orf88
RCAN3
GMCL1
TMEM65
WDFY3
MXD1
HOOK1
YES1
TIMP3
RBPMS
MAF
TMEM50B
MCPH1
MAP1B
ZNF518B
CCNB3
LSM11
ING3
SRP72
TRAF3
NUP62CL
KPNA1
SS18L1
ICK
STAMBPL1
SGCD
HELZ
PCDH20
XIAP
FOXO3
SEPT11
CYBRD1
CAPZA1
SSBP4
DSTYK
CXCL13
CA8
STAT4
PABPC1L2A
COX17
ZNF805
NR2F1
TBC1D23
SPRTN
MDM4
ZNF615
VCPKMT
ZNF649
BIVM
CCDC88A
ESCO2
TMEM64
CYTIP
ENDOD1
ATRX
MYO9A
CD226
UBQLN2
SLCO3A1
GBAS
TTC6
LRGUK
SMC1A
TMEM155
ART3
SYT4
MPDZ
ZNF41
SSBP2
CPNE3
SC5D
MED21
SEPHS1
BCL2
SCYL3
ORC3
ZBTB21
LMBR1
SH3D19
C6orf141
RBPJ
C6orf89
ZNF24
IRAK1BP1
OSTM1
ZNF70
ACKR3
LIG4
TFDP1
CXCL12
RHOA
ZCCHC6
FAM198B
VPS36
GPD1L
AMD1
TMTC1
ABRACL
CAB39
DPM1
EPC2
ARF6
C2CD4A
ABI3BP
VKORC1L1
SORT1
CLDND1
CREB5
ZC2HC1A
SOX6
NPC1
NR2C2
LPAR6
SPP1
PDE4D
CCDC109B
RNF213
SLC4A7
ACTL6A
NRK
ZNF99
RP13-996F3.5
CHMP1B
MARVELD2
OPN3
USP53
SRSF2
DUSP4
RAB10
URI1
LANCL1
ARHGAP28
TBC1D12
ARL5A
NEK7
DCP2
NUDT4
KLHL3
HNRNPR
TAS2R5
ZNF562
HECW2
CHIC1
RCHY1
HMGN3
ZBTB24
ZNF490
DGKI
VPS37A
PRAMEF19
NBPF10
TRAPPC3L
HSBP1
LHX2
RAB28
PKNOX1
CLDN22
C1orf145
PRAMEF18
GMNC
GOLGA6L4
CEP97
PHEX
AFAP1
ADAT2
C12orf5
TMED9
MTMR7
ZNF678
ANKRD32
RSF1
CNRIP1
SNX10
CD302
GPR75
AGO3
RNF138
MAP2
ZNF528
NSL1
DCTN5
KCNAB1
ATG10
SDCBP2
FBXO3
ZNF169
ZADH2
BRWD1
ITCH
CLDN11
DSE
SIX4
FUBP1
RBMS3
ROR1
YAP1
JAM2
ERO1L
ASPH
AC132872.2
EPG5
SLC7A11
HNRNPF
TMEM57
GALNT7
STK24
SKA2
KIF3B
PRR3
TRIM5
HNRNPK
MAP3K9
GLS
ZBTB8A
PPIL4
PRKCA
PAX6
CAPZA2
TMEM178B
ARPP21
HTR2C
FAM161A
FBXO40
ZNF367
NIPAL1
C1orf101
DCX
FP15737
ARHGEF38
PARP16
VSIG1
HEYL
CEP170
OR51E1
DNAJC6
RALGAPA1
B4GALT4
FMR1
DSC1
ENPP6
PLEKHH1
VAMP7
TGFBR3
SASS6
CCDC144A
GBP4
MSTN
ZNF619
ABCA12
SLC24A2
MACC1
ZNF300
TMEM105
SMPD3
NKX3-1
VANGL2
TIAM2
FAT2
SORD
TAT
GPR183
LETM2
ANKRD27
FAM153B
HNF4G
GIMAP1
CNST
PDE6A
LZTS1
MAP4K3
NRXN1
C21orf62
TLL2
KCTD7
ZNF391
ZIC4
KSR2
MBTD1
ZBTB7C
APPBP2
SYT1
ITPKB
HEATR5B
NECAB1
RNF219
NXF2
LIX1
KL
PPP1R12B
NFIA
PHC1
RFTN2
NBPF15
ACRV1
PEG10
ERAP1
FAM46D
MS4A7
NLGN4X
FCRL5
NBPF16
CTCF
PRKAB2
SH2D4B
YWHAZ
MTMR1
ICA1
CCDC144NL
PRKACB
PBRM1
LACC1
SLCO5A1
COL6A6
HCAR1
SPCS2
LIN28A
PCMTD2
ZC3H6
FAM83F
SLC19A2
CRLF3
PLCE1
KLHL1
HPS3
ZNF624
KIF26B
KCNJ2
ACTA1
CERS3
GPATCH2
GOLGA6L10
RBM20
FSTL5
PLEKHA2
BHLHB9
ULBP1
ZFY
IYD
SPIN4
NXF2B
SKIV2L2
ZNF154
MEGF11
ATP2B4
SNX18
TRAM2
MTFR1
WDR26
NAPG
SPATA13
EXPH5
DCAF12
SP4
MTSS1L
PPP1CC
STK32B
HS6ST3
EXOC8
PLSCR4
ACTR3
LAMP2
NKRF
SPTY2D1
ATP6V1C2
RASGRF2
MAP2K1
EP400
ZNF275
RABGAP1L
PIK3C2A
ATP8A1
ZBTB6
THBS1
ZNF618
EDIL3
KMT2A
AK9
MEGF9
STX6
H1F0
FAM60A
B3GALNT2
NEBL
MEIS2
C11orf65
PROK2
PRG4
AC022498.1
FGD6
PLXNC1
RPA4
GALNT13
KRT40
ZNF286B
UBE2Q2
KIAA1143
XPO4
NDNF
GPM6A
HIPK1
PRKCI
RBBP5
RBM43
RAB2B
IRGQ
LNPEP
RDH11
UBXN7
C16orf72
WASL
SH3PXD2B
ITSN1
RIOK1
IRAK3
RCOR1
MPLKIP
C1orf21
MAML2
C2orf72
MAPK1
EXOC2
HN1L
ACVR1C
OTUD3
PRRC2B
CHRM2
DNASE1L3
GPCPD1
MAP3K13
MAMDC2
COL21A1
CYP2U1
UGT8
CNTN4
TTC33
APPL1
RRM2B
ACER2
TMEM237
DDHD1
GUCY1A3
GDAP2
IL17RD
NOTCH2
ZFHX4
FGF9
F2R
WDR70
HRK
RASSF3
FREM1
CHST6
GNAQ
PGM3
DCBLD1
WDR5B
PTGER3
PTBP2
SPRY1
AKAP5
HRSP12
DACH2
FUCA2
ACMSD
BCAT1
ATXN3
EHBP1
SLC9C1
ATP13A5
STRIP2
DCDC1
SECISBP2L
HSD17B11
TRIM25
ASB7
PPP3CB
PURG
OTP
KIAA1147
WDR82
CHMP3
CAMKMT
GPR137C
GZF1
PIGO
NR2F2
RFESD
DESI2
PPM1K
RAPH1
AGPAT5
NUP35
PARP8
SEC23A
IPP
B3GAT2
ANKRD50
FAM127C
SNAP29
PUM2
NBPF11
CCDC178
PCDHB10
PPP2R2A
JPH1
BZW1
PTPN22
NDFIP1
TNFRSF19
FAXC
LANCL3
CDK17
LRIG3
MPV17L
OSBPL3
DEGS1
OSBPL10
UQCRFS1
ZNF790
ZC3H8
SLC7A1
ZNF236
DCUN1D2
EEA1
DUS4L
NBPF3
SSR1
TOX
TXNDC8
ASUN
UBE2D1
INTS10
GTF2H3
EIF4A1
MYLK4
PAK3
CAP2
IPMK
ZNF726
TMEM47
STXBP1
CDC7
TIFA
RNF14
PARD6G
CHN2
CAMSAP2
GNB5
RNF2
NDFIP2
BRI3BP
STAU1
MED12L
SLMAP
ACTR2
BTLA
HDAC1
PITX2
TCEAL1
TMPRSS11F
CDH10
BOLL
PBX1
BPNT1
IDI2
GATA6
AGPS
COPS8
SEH1L
COL4A3BP
ELOVL5
ZDHHC2
LPHN3
PPARGC1B
TMX3
AGO4
FBXO42
REST
DHTKD1
BVES
RMND5A
DST
UNC5D
HIST1H3B
RAD54B
GPALPP1
PRDM6
SPCS1
SENP6
CSNK1A1
YTHDC2
TLL1
DSEL
KCNJ5
CXCL11
MRPL15
TIGD4
SOX5
MTRNR2L1
CKAP2L
CCDC132
CXorf38
SCHIP1
PRPF39
CNOT3
EPHA7
WWTR1
GTF2E1
ALG10
GPM6B
PDE3A
SLC44A5
EIF4EBP2
TGFBRAP1
PSD3
MKX
ENPP5
TRAK2
NOM1
GLIPR2
SAMD8
ITGB8
GM2A
TMEM168
AQR
ADAMTS5
TIGD2
PPP1CB
RBM33
LYRM7
ZNF714
NEGR1
NBPF9
MFAP5
TRIP12
SP100
ELMOD1
SGCG
HMX2
MFSD6
YIPF4
SFT2D3
ZBTB10
ZNF567
TMCC1
UBR5
SLC25A46
LRRC40
PVRL3
KIAA1324L
ZNF92
CBLL1
INTU
YIPF6
GNB4
SDCBP
DPP8
CYP20A1
TMED7
TRA2A
CEP57
FUS
GRHL3
KIAA1462
NOP2
B3GALT5
ARG1
SLC35G1
SLC38A1
HOXA13
IFNE
ZBED3
[truncated: 5,956 more rows]

## Sheet: predicted by miRDB
Predicted by miRDB (n=1666)
GSK3B
LCLAT1
NFAT5
NID1
MARK1
PABPC5
SMARCAD1
NDFIP2
HMCN1
WASL
PEX7
FAM19A2
DLG5
COL19A1
KBTBD8
B3GALT2
IMPAD1
LIN7C
TMEM182
KCNK13
GABPA
ROBO1
XK
RICTOR
CGGBP1
SSH2
CAB39
PPP1R12A
CCDC88A
HEATR5A
MXD1
SPTY2D1
CAMTA1
SRSF1
CPEB3
ZNF654
PRRG1
EEF2K
LRRFIP1
PAFAH1B1
ZKSCAN8
TCF7L2
ZPLD1
PHF6
NAB1
MED1
SLC30A4
STAG2
NPR3
RNF169
PLEKHA1
PGAP1
MOB1B
EPHA5
HIPK1
CDK17
SCN8A
TSPAN2
PLCB1
CNOT6L
TFEC
PRKACB
CXXC4
REEP3
C18orf25
GRIA2
AFF2
ERRFI1
NAA25
ZEB1
CTDSPL2
MIER1
LRRTM3
MEIS2
CREBZF
PSMA8
FAT4
SLC16A7
RHBDD1
GULP1
IKZF5
KPNA1
KIAA1462
TBC1D32
FKTN
TRIM9
SCN9A
RAB18
LGR4
PIAS2
TIAM2
FMR1
HNF4G
ENDOD1
PDS5B
ZBTB1
NRXN1
RAB27B
MAPK6
MKX
SGTB
PPM1B
SEL1L
AMOT
MMP16
STAG1
TMEM135
FAM134B
PCMTD1
MYEF2
TMEM144
2017-03-06
2017-09-10
UBE2QL1
TMF1
STAM
CHIC1
PTGDR
CREB5
ZBTB6
TBK1
SLC8A1
TP53INP1
RUNDC3B
LYPLA1
LTBP1
ATG10
C2CD4A
TCF20
ERMP1
RBMS3
HIPK3
PKIA
TRPS1
SPTBN1
EPB41L4B
NRG2
RB1CC1
WWTR1
PLCL1
NOVA1
ZADH2
FAR1
ASB5
ZIC3
DHTKD1
EYA1
ICK
NAA30
MSANTD2
SNX10
CXorf57
LCORL
CDK13
SOGA3
CBFB
SH3D19
SLC25A25
SOX6
PCSK2
ARHGAP12
CEP68
ELAVL1
PKD2
KIAA1324L
KDM7A
BRWD3
GALNT13
INTS6
TOX
SPOCK3
PRKG1
CDC42BPA
PLEKHH2
PDE4D
SLC4A7
LOC651959
JPH1
BVES
ZFHX4
WDR33
SBNO1
TRIM36
SGIP1
COL4A3BP
LOC100288255
FEM1C
ZNF608
ZNF507
FRG2
EDIL3
VMA21
ABI3BP
SYT1
ZNF148
MTMR7
FBN2
NUSAP1
MOB4
BAZ2B
VKORC1L1
TMEM229A
RNF170
EFR3A
UBR5
FGD6
TROVE2
CREB1
CTTNBP2NL
FAM154B
PIK3R1
CACUL1
VAPB
USP31
SPON1
XPR1
NHS
ACSL4
LOX
DYNC1I2
LYSMD3
FAM168A
TRMT10A
NEDD4
HDAC1
CNTD1
LHX8
GPR64
ANKLE2
GRIN3A
GNA13
LNX2
ZBTB44
SFRP1
NEK7
EBF3
KCNT2
BCMO1
ERLIN2
FRG2C
HECA
PHEX
2017-09-11
ASPH
KHDRBS3
PAG1
TMEM69
PRKCA
NFYB
SRD5A1
ERAP1
WASF1
RPS6KA6
FAM117B
PLEKHM3
UBE2J2
DICER1
CYTIP
PBX1
SFRP2
WDR26
ZBTB20
LOC102723375
FAM199X
HS6ST2
RNF219
EXOC5
ORC4
SASS6
LIN54
MBLAC2
ARID2
ARHGEF12
OSBPL3
TRAK2
RSBN1L
ARL15
GABRP
CHL1
ZC2HC1A
SPCS3
SESN3
PTPRD
LPCAT1
MAN1A1
VSX1
RHOBTB3
CNST
SLC19A2
RPGRIP1L
CD109
RBPJ
SRP72
ZCCHC6
MTMR3
TMEM200A
RBFOX1
IGF2R
RALA
BMX
ABCD2
NR2F2
BIVM
SAMD8
CERS6
STXBP5
PRRC1
TMTC3
C16orf72
BEND4
SPATS2L
HP1BP3
EDEM3
EPM2AIP1
RNF38
ITGAV
HAPLN1
DERL1
AP1AR
TMEM30A
CEP120
SEPHS1
RIF1
ABCG1
PCDH7
REST
ABCC9
FSD1L
ZNF624
TMED10
PAK4
MAP3K2
ASPM
MAP1B
FAM120C
KLHL42
SLC5A12
DCUN1D3
GPD1L
IL1A
ADAMTS18
GPD2
SSPN
SLC30A7
MGAT2
CADM2
YME1L1
YTHDF1
PRKCE
AFF4
SOX21
LHFPL3
EPT1
TOMM20
F2R
MFAP3
RARA
ERBB2IP
EBF2
TRIM23
FBLN2
SRSF2
ARID1B
GAN
EPS15
TMEM245
PPP2CB
XIAP
FAXC
ABCC5
LPCAT2
SEC24A
PKIB
KPNA4
RIMS2
ZNF236
RAP1A
ANKRD12
OXR1
ADAM22
LIMA1
JAM2
FAM122B
GCN1L1
SENP5
GFPT1
ITPR1
GRSF1
CLVS1
KITLG
SNX18
PCDH19
MST4
SLC6A15
RLIM
LMLN
CLDN10
ZFAND6
PRKAR2B
HAUS2
FAM20B
TMPRSS11B
C5orf24
PHF21A
TMEM106B
ZNF770
ATP11C
ARHGAP42
CALCRL
OSBPL11
ASB7
R3HDM2
SCN2A
ELMOD2
DEPTOR
IFIT1
SLC38A9
PAIP1
ZAK
GABRG1
LRRC8B
ATRX
PAX6
SURF4
FOXN2
TRPC3
LCP2
PRKAA2
RAB28
SLC26A7
CNTN1
TAOK1
DHX57
OXCT1
MTF2
IMPACT
ZNF275
ATP2B4
RAD21
GXYLT1
ACVR1C
NRP1
PLCXD3
TMEM33
LHFP
ATE1
RAB21
FAM13C
SECISBP2L
GMNC
PHYHIPL
ANO6
DCK
NRIP1
ZIC4
ANKRD28
SEC62
PSD3
ZC4H2
KY
THBS1
ATP1B1
KRTAP9-3
HNRNPU
CDC14B
GPM6B
CRIM1
DNAJC3
LATS1
ARHGAP20
INO80D
MAP2K1
RNF2
RNF111
ARHGEF26
HDAC2
DENND1B
SLC25A16
ATP8B2
ADNP
COLEC12
TRIM59
FAM208B
CDC42SE2
VEZT
COX11
EXPH5
2017-09-07
FGG
SCN11A
AMD1
PNISR
OLR1
ADK
C5orf51
AKAP11
PGGT1B
GPR183
MFAP3L
NR2C1
POU3F2
SRGAP3
PRDX3
C11orf87
TMEM87A
OXSR1
JAKMIP2
MAP4K3
FGA
ERLIN1
CCSER2
FARP1
PGPEP1
FGF12
SLC4A10
RORA
MON2
NCAM2
CLDND1
CPNE3
TMEFF1
SEMA3A
KIAA1244
TMX3
IL1RAP
SERBP1
TGFBRAP1
HSPH1
ANKRD17
ELK4
CCNY
TSHZ1
BCL2L2
PAPOLA
DSC2
PRPF39
C1orf21
MID1
KAT6A
TNRC6B
DCP1A
CA10
LOC101929046
UNC79
YBX1
SLC5A1
IGF1
ZMAT3
CAPZA2
B3GALNT2
RASSF8
SSB
IPCEF1
ETNK1
ATP5S
KCNJ15
MYT1L
SENP7
YIPF6
CWF19L2
SLC7A11
BCL2L15
SLAIN1
ZNF385B
KLHL28
MLLT3
STRIP2
TIA1
CDH11
USP45
C1orf52
PAPD4
ANXA4
ZDHHC15
ZBTB41
ATP10A
FGFR1OP
CNOT6
DPY19L1
NETO2
RASGRF2
GAP43
ITPRIPL2
OSGIN2
DSC3
AHCYL1
SCYL2
PHF20
PTPN11
NR2C2
TNFRSF11B
CD93
FCAR
SDHC
GADL1
DCAF12
SCLT1
ZNF227
LSAMP
TEAD1
PCDHA9
RAB4A
UTRN
JAZF1
RNF144B
MAPK8
CPSF6
KCNA1
GSPT1
OR51E1
DCBLD2
IKZF2
BACH2
MACROD2
CUL2
WDR20
CNOT2
BLCAP
NETO1
HNRNPR
ZNF862
FZD3
SERPINB5
ZXDB
FAM160B1
MOG
USP15
HNRNPA0
OXA1L
CCNC
DTX3L
GLS
GNB4
PAFAH1B2
SPIN4
LYVE1
TMED2
PLEKHA5
KCNQ5
TET3
RALGPS2
ZHX1
LUZP2
PRPF18
TENM3
ANKRD13C
C1D
SIKE1
ARHGAP5
PNN
FAM120A
SYNPO2
RAB39A
PPM1K
HMBOX1
AGPAT5
EFNB1
TRIM33
MYOZ2
FAM126B
CYLD
EEF1E1
IGDCC4
SEH1L
NONO
RNF152
NAGS
POGLUT1
MBNL3
OLFM3
GABRB3
CBLL1
CELF3
PERP
PTPN4
BMPER
YWHAE
TCP1
TBRG1
SLC39A10
SMURF2
ZBTB10
ZNF319
CDC6
C2orf15
SLC35G1
ZNF619
RNF128
ASXL1
GTF2E1
EFCAB7
ETS1
EIF5A2
TET1
KBTBD11
KIAA0825
SHROOM4
RBM12
TRIM45
FAM91A1
RASGEF1A
RAB39B
NAV2
MAML2
CLSTN1
TTC14
GDAP2
ZC3H8
CSNK1G3
SHROOM2
PPM1L
UBE2K
DCUN1D2
MBTPS2
FAM196A
ABHD13
PPP1R3B
CCDC126
TAF7L
SGCE
GIF
HHIP
GPR1
C9orf72
FZD4
WIPF2
ENPEP
EGLN3
APOLD1
CTGF
ATP8B1
C11orf30
PRLR
NCBP2
AK4
TC2N
ACSL3
CALR
SLC16A1
MEGF9
PLEKHG1
GOLGA8N
GM2A
A1CF
EPC2
PATZ1
NAPEPLD
C4orf3
AMPD3
GEMIN8
NCOA3
UBE4A
CYBRD1
PPARGC1B
2017-09-02
CDC42EP3
C11orf58
SYNDIG1
SCN1A
SNX13
ADAMDEC1
TRIM25
RAP2B
MSL3
HS3ST5
FERMT2
CAV2
EMB
SCFD1
EOMES
SNX19
GOLGA8K
INPP4A
KLHL4
SP4
PSMA1
F2RL2
PHACTR2
PREPL
APPL1
USP30
GCNT1
ATF6
HACE1
PDE7A
LOC101930123
NAMPT
HECW2
PEAK1
GPR18
BANK1
COPG2
RASAL2
BCL11B
PIGN
UBE2W
TRPM1
TANK
GRID1
SCN3B
BCAT1
PLOD2
CELF1
GUCY1A3
SHPK
RUFY2
SYNCRIP
FUBP3
GNG10
ZNF680
DESI2
DDX26B
FOXN3
DAAM1
ZNF800
SLC1A2
QSER1
PPFIBP1
ZNF518B
RANBP3L
MEX3B
IKBKB
LMO3
CD44
PRKG2
TTLL7
GRIK2
RAG1
FBXO11
SMIM17
SLC22A23
SNTG1
MTHFD2
FJX1
SLMAP
PTPRF
TMED5
RAPGEF6
RTF1
SGK494
PPP6R3
PTPN9
AK5
TAB3
LSM14A
ENPP6
VWA8
MCC
DIXDC1
PPP3CA
SPIN1
MPDZ
CSTF2
RAB10
CFHR2
ZFX
SEMA5A
SH3PXD2A
ITSN2
ERLEC1
RBL1
CTAGE1
SUPT20H
NUDT4
FBXO43
EP400
MYO6
TFRC
IGSF3
C18orf21
LOC102723555
UBTD2
VGLL3
WIPI2
PTGS1
SUPT7L
FBXO38
UBE2D1
PRPF4B
ATAD2B
APLN
CENPK
IDS
KIAA1804
SLC7A14
STK32B
HS6ST3
ZDBF2
SETD7
TMEM47
DTL
SYDE2
SHC4
AGBL2
LRP12
TMEM67
LHCGR
SEMA3C
EML5
GCOM1
C21orf91
ANKRD33B
KIAA0408
RFK
RNF168
STRBP
HFM1
XPO4
NECAB1
UBE2V1
RC3H1
THOC2
BZW1
AREL1
DYNC1LI2
BRD3
KMT2E
DCAF5
RGS7BP
ZBTB7C
LGALS8
CLOCK
USP53
ID4
KLF5
FOXO3
ASH1L
MIER3
CAB39L
ARL8A
FUBP1
GREM2
GRIA4
LRRC8C
BAAT
TLL1
COLGALT1
SCN3A
MIDN
POLR3G
FAM133B
GYS2
SF3B1
GNG4
GNPNAT1
SLC35F5
LPPR4
CREM
EIF4E
RMND5A
SLC2A10
HIF1A
FLNB
LIN28A
KDM6B
TSKU
PPP3CB
SNRNP40
C6orf62
ZNF43
NBEAL1
SPATA18
AQP4
THAP9
KLF3
ADD3
TNFAIP6
NKRF
NEK9
PIKFYVE
SYT11
YOD1
C1orf115
SORT1
VPS37A
RAB8B
PSMC2
ZNF451
VPS26A
PRKDC
ZNF718
FAM81A
OSR2
ATF7IP
PCDHB16
C12orf5
PDE8A
TMEM237
RIMS1
GABRB2
CAPN6
ZNF107
GPCPD1
TMEM241
SLC9C2
DCC
SERAC1
FAM129A
SCML2
SH3TC2
PCNX
CITED2
KCNK1
ZBED4
EVI5
KLHL9
SP3
SIRPA
RCAN3
DDX20
PTPRO
IQGAP1
NAPG
ZNF197
FAM218A
FAM65B
DHX35
RBM22
SSR1
SCAI
RBM48
SNAP29
VEZF1
SRGAP2
SH2D4B
FAT2
DZIP3
SEC22C
STYX
MGST3
PTAR1
PRTG
DNAJC9
CDC40
HTR2C
RABL3
ZSCAN9
IPMK
SLAIN2
CXADR
CCDC174
CHD6
LGSN
DCDC2
PCNP
RNGTT
STK24
SLCO3A1
MMRN1
HNRNPLL
S1PR1
TRA2B
COBLL1
MTMR6
TRAPPC10
TCHH
MCOLN1
MAPRE2
FYTTD1
THRB
TET2
CHMP1B
DAG1
CUL1
MYCBP
RBPMS
B4GALT6
CCL16
SMCO3
SLC41A2
ARMCX3
GPM6A
PRAMEF2
ZBTB2
PGM3
PCMTD2
CNOT3
CD1E
ZDHHC2
MAST4
SOX5
CREBRF
MIB1
AKAP13
ATP8A1
CABLES1
ST8SIA6
PHF3
RBM25
ZBTB24
CRTC3
VEGFC
ANGPTL1
NHLRC2
PRKAA1
HS2ST1
UBR3
ADAM20
TMEM55A
NPTN
OSBPL6
PCGF6
CEP41
CAP2
MEOX2
FOXA1
EPHA3
NIPBL
CAPRIN2
CNTN3
FCHSD2
GHR
PRAMEF13
DAB2
OSBPL1A
HMG20A
FBXW4
BAALC
DCAF10
PHKA1
CRLF3
NTRK2
CFH
SSR3
UPP2
NANP
SPDYE3
DYNC1H1
RAB1A
SPDYE6
ZNF367
PRAMEF1
SPDYE5
KL
TIMP3
KIF3A
ABCB5
MFSD6
ZNF689
ARPP21
KIF16B
IFI44L
CTNNA2
KCTD12
TIMM21
OSBPL8
PLAG1
PTPRJ
RTCA
RUNX1T1
SYT14
GDPD1
TMEM50B
STEAP2
TBC1D23
PWWP2A
GRIN2A
USP44
CD164
RNLS
TNFRSF19
DISC1
MESDC1
TRAPPC13
ZCCHC8
MCPH1
GNPDA2
ABCA12
TIPRL
FBXL2
KRT40
THSD7A
SEC14L2
ODF2
MED14
SAMSN1
HDX
MINK1
PPM1A
BTBD3
CWC22
ATG12
PTGER3
CEP97
PGAM4
MS4A2
BAG5
VSTM2B
SLC25A13
SRGAP1
WHSC1
PDIK1L
SHISA9
KANK2
MGAT3
SERINC5
TCEAL1
DPYS
FRK
AGO4
NET1
ARID4A
ZNF365
CTHRC1
GTPBP10
ZNF510
TENM1
GPR88
PIGK
KALRN
PRIM2
MSI2
FKBP5
CHMP3
NLGN4Y
AGL
HTR5A
FKBP1A
PUM1
KIAA0907
DPP10
MRPL11
SHE
CEP350
ZSWIM4
HEATR5B
SMCHD1
CARD8
CBFA2T2
MAGEA8
ACADM
ACTR2
SMAD2
LOC400863
GOLM1
TRUB1
PGAM1
TM2D1
LOC102724023
LDLRAD3
RTKN2
ADCY7
SLC30A10
HRH4
PDE1C
DNAJC6
SPDYE1
TNFRSF9
KCNJ3
SHISA2
APPBP2
ZNF3
PRKRIR
B4GALT5
RBMS1
ULBP1
CPOX
GPR89C
SET
AGFG1
KIF3B
SULT1C2
CNOT1
MANEA
VASH2
CCDC170
IFRD1
SGCD
CHST15
FOXO1
RNF217
RASEF
CCDC62
LIX1
PTS
MDFIC
KCNC1
ARL5B
NR3C1
NDFIP1
ZNF449
PIK3C2A
DNAJA2
VPS13A
BDH2
PFKFB2
AK9
MTTP
PTPRB
NRK
PPP2R1B
TMEM242
LANCL1
ZYG11B
ABCA10
GTF2A1
CYBB
TRMT10C
PCDH18
CFLAR
KMT2A
ESYT2
CLIC5
RAD1
ZNF280D
ZDHHC23
TBCB
ZDHHC21
BBX
GRIP1
TRAF3
BICD1
ABCA1
HEYL
TWSG1
HEXIM1
ZNF528
HK2
SPOCK1
CCNB3
C18orf54
CPEB4
MTUS1
PXDNL
KDM6A
MCCC2
ANKRD22
BCL6
HEY1
FZD7
ACADSB
EXD2
KLHL20
C20orf112
TMEM68
LZTS1
SIK3
ZNF84
C1orf131
TMC1
WHSC1L1
C7orf60
PDCL
BCCIP
ILDR2
ZNF273
YIPF5
BTF3L4
UNC80
RBM41
NAALADL2
KIF26A
RASSF3
FXN
ENAM
PLS1
MBNL1
KANSL1L
PAK2
PARK2
TMEM57
FAM110C
RP2
FGF7
VWA2
IL17RD
SGOL1
MED14OS
VPS26B
ZDHHC5
C8orf34
PYGO1
CBL
SYNM
MLEC
FILIP1L
GAR1
PHOSPHO2-KLHL23
SLC35E2
LHX2
CRISPLD1
SMC5
KIF1B
PLEKHA2
STON2
GUF1
SREK1
MSANTD3-TMEFF1
TRAK1
HN1L
XRN1
PTPN2
MICALCL
ZMYM4
ATF1
STPG2
ACTA1
UBA3
UGT1A8
FTH1P18
FREM1
PPP1R2
KIAA1456
FBXW7
KCNAB1
UBR1
UGT1A1
GFOD1
NBN
SPG20
UGT1A7
PCDHAC2
NUDT12
SCUBE2
FAM134A
KLHL23
TMEM200B
ASTN2
UGT1A3
KLF10
PELI2
ZBP1
YAP1
UGT1A9
UGT1A6
CRK
UGT1A10
QRSL1
MPV17L
CFHR1
UGT1A4
ANKRD49
FAM120B
PTH2R
UGT1A5
LACC1
PEX2
IQGAP3
TRIM6
ETS2
ENPP5
YTHDC2
DDX6
TTK
PER3
CAPRIN1
EI24
KDM5B
SPRED2
ATP6V1A
ZNF649
OTP
KRTAP4-8
SKIL
TLX1
FKBP14
TJP1
MAPKAPK3
SOX30
GOLGA8J
UBE2Q2
CDKL2
SMPX
WDR70
BCL10
THEMIS2
TMEM14E
ZMPSTE24
SH3BP2
GOLGA8H
TNFSF13B
KRTAP4-9
PRKAB2
CNTN4
SIX4
STK17B
DBT
UBE2D2
RCOR3
DNAJB14
CDK19
ZNF260
OTUD6B
ZFP14
TNKS
FAM49B
PSME3
UTP15
ZEB2
PPP1R17
MMAA
SPDYA
RAI14
PTPN20A
AKAP6
ZNF480
SLC44A1
HNRNPK
GSPT2
NFIB
HCFC2
RCN2
PAH
PVRL3
NPL
TRIM35
CABS1
KCNMA1
TMOD2
ACSS1
KLF11
C8orf22
CRIPT
PDLIM4
RSAD2
LOC100996709
SLCO1C1
MAP2
PDE10A
UBA6
NR6A1
ASB8
CTNNBIP1
PPP1R3A
DSTYK
PTPRS
SGK1
CHAMP1
JADE3
CC2D1B
LOC100294341
TMTC2
CCDC122
ATF5
ZNF326
NDN
ZBTB5
BAZ2A
PRPS2
NFYC
PAPD5
SLIT3
PLCXD1
RBM20
ACTR3B
CR2
PIK3C2G
THAP2
ANKRD10
C17orf67
OPRM1
MME
ZNF527
OMA1
TMTC1
PTPN22
RBBP8
ITGA1
FAM83B
KCNH8
CPSF4
GCFC2
ZDHHC17
GPR89B
NT5DC3
HDAC9
ZNF626
AMIGO2
LTBP2
OTUD4
GPC6
ZNF550
CLDN8
SEC23A
KCNK10
PPEF2
SLC6A8
CEP170
RHOA
UBASH3A
ZCCHC4
RPA4
TMEM45A
FGF14
RNF144A
MRPL30
TFDP1
CMIP
KLHL24
FAM208A
C6orf141
SUPT3H
TRIM43
FBXO32
KLHL29
SUPT4H1
COG5
DSE
TMPRSS15
TSHZ2
PPA2
CCRN4L
SGMS2
ENSA
RYBP
CELF2
ZNF831
FAM84A
ZNF737
NDUFS1
SLC2A13
GOLT1B
GPR34
ARHGAP15
C10orf12
SGCG
ST8SIA3
DDHD1
UNC5C
FAM131B
LITAF
PURB
DNAJC1
NLN
UPRT
GOLGA8R
VPS36
RAB2B
PABPC4L
FGFBP3
MTX3
CORIN
STXBP1
GEN1
DDX19A
ATRNL1
VCPIP1
SMIM15
LETM2
CPE
SLC26A9
IL22
STAU1
SLC35E1
DOCK7
SNX16
PDE5A
C3orf58
ART3
TMPO
PPTC7
SLC12A1
GCA
SAMD4B
RANBP1
SLC17A8
ANK3
CAPS2
LEF1
C3orf52
ACAT1
PABPC4
POU3F4
SUDS3
EPB41
SLMO2

## Sheet: predicted by miRWalk
Predicted by miRWalk (n=2363)
KLHL17
C1orf159
NADK
SKI
FAM213B
CCDC27
CEP104
AJAP1
ICMT
PHF13
ERRFI1
H6PD
ZNF687
CELF3
S100A7A
INTS3
SLC39A1
TPM3
ATP8B2
IL6R
ADAR
SHC1
DCST1
ASH1L
MSTO1
YY1AP1
DAP3
GON4L
SEMA4A
NES
ARHGEF11
FCRL4
KIRREL
SPTA1
OR6K2
NCSTN
CD84
NDUFS2
FCRLB
UHMK1
DDR2
HSD17B7
PBX1
ILDR2
MAEL
POU2F1
DCAF6
TIPRL
TBX19
SELP
PRRX1
FMO3
FMO2
SUCO
KLHL20
ZBTB37
RABGAP1L
KIAA0040
TNR
RFWD2
SEC16B
AXDND1
TDRD5
GLUL
RGS8
COLGALT2
CDC73
ASPM
CRB1
DENND1B
NR5A2
DDX59
KIF21B
CACNA1S
IPO9
LMOD1
PPP1R12B
SYT2
MDM4
NFASC
RBBP5
TMCC2
ELK4
RAB29
SRGAP2
EIF2D
PFKFB2
C4BPB
CR1
PLXNA2
CAMK1G
HHAT
LPGAT1
INTS7
NSL1
FLVCR1
PROX1
PTPN14
CENPF
ESRRG
SPATA17
RRP15
RAB3GAP2
MIA3
DISP1
WDR26
DNAH14
LIN9
PARP1
WNT3A
TAF5L
URB2
GALNT2
TRIM67
DISC1
KIAA1804
TOMM20
ARID4B
GNG4
LGALS8
RYR2
WDR64
BECN1P1
C1orf101
EFCAB2
ZNF670
KIF1B
TARDBP
MTOR
PRAMEF1
PRDM2
SPEN
CROCC
UBR4
AKR7A2
OTUD3
UBXN10
KIF17
SH2D5
RAP1GAP
HSPG2
HNRNPR
PITHD1
SRSF10
RCAN3
PAQR7
PAFAH2
CEP85
XKR8
EYA3
PHACTR4
EPB41
MATN1
HCRTR1
ZBTB8A
SYNC
FNDC5
RNF19B
ZNF362
CSMD2
GJB4
SMIM12
ZMYM1
ZMYM4
KIAA0319L
NCDN
PSMB2
C1orf216
CLSPN
COL8A2
EPHA10
MTF1
INPP5B
MACF1
RIMS3
NFYC
HIVEP3
FOXJ3
CFAP57
SZT2
IPO13
MMACHC
MAST2
PIK3R3
EFCAB14
FOXD2
RAB3B
TXNDC12
ZFYVE9
ZCCHC11
ZYG11A
PARS2
HOOK1
EFCAB7
PGM1
UBE2U
CACHD1
PDE4B
SGIP1
IL23R
IL12RB2
PTGER3
FAM73A
NEXN
GIPC2
ADGRL2
ODF2L
GBP2
LRRC8B
LRRC8D
EVI5
DR1
BCAR3
SLC44A3
TMEM56
TMEM56-RWDD3
LPPR4
VCAM1
SLC30A7
S1PR1
FAM102B
CLCC1
CELSR2
SORT1
PSMA5
AMIGO1
GNAI3
AMPD2
MOV10
RSBN1
HIPK1
TRIM33
NRAS
SIKE1
TSPAN2
VANGL1
SLC22A15
CD58
IGSF3
CD101
TTF2
TBX15
SRGAP2C
PEX11B
LIX1L
NOTCH2NL
LOC100996763
FCGR1A
ANP32E
RPRD2
ADAMTSL4
CTSS
ZNF550
ZNF814
ZNF497
PSMF1
SNPH
STK35
IDH3B
C20orf194
SIGLEC1
CDS2
KIAA0930
SMC1B
TUBGCP6
RABL2B
PLCXD1
SLC25A6
MXRA5
NLGN4X
PNPLA4
KAL1
MID1
HCCS
ARHGAP6
TLR8
TRAPPC2
CA5B
NHS
BEND2
PHKA2
SH3KBP1
RPS6KA3
CNKSR2
ZFX
POLA1
TAB3
DMD
CFAP47
USP9X
KDM6A
SLC9A7
RBM10
ZNF41
ZNF630
WDR45
FOXP3
GAGE1
DGKK
FAM156A
GPR173
IQSEC2
HUWE1
WNK3
GNL3L
TRO
KLF8
UBQLN2
ARHGEF9
YIPF6
DLG3
SLC7A3
FOXO4
MED12
PHKA1
CHIC1
RLIM
ATRX
PGK1
ZCCHC5
LPAR4
RPS6KA6
HDX
POF1B
TMEM35
HNRNPH2
TCP11X2
SLC25A53
MORC4
ATG4A
COL4A5
NXT2
CAPN6
AMOT
HTR2C
DOCK11
PGRMC1
SLC25A5
XIAP
BCORL1
ZNF280C
GPR119
ENOX2
MBNL3
HPRT1
ARHGEF6
AFF2
LOC101927685
MAGEA12
PLXNB3
IRAK1
MECP2
RPL10
DNASE1L1
SLC10A3
MPP1
F8
F8A1
IL9R
HSFY1
HSFY2
CDY1B
CDY1
MCM8
HAO1
MKKS
TASP1
FLRT3
MACROD2
KIF16B
PCSK2
ZNF133
PAX1
CST3
ZNF337
KIF3B
ASXL1
NOL4L
CBFA2T2
ITCH
PHF20
NDRG3
DSN1
SOGA1
RBL1
SRC
ZHX3
EMILIN3
PTPRT
IFT52
YWHAB
SLC2A10
ARFGEF2
KCNB1
PTPN1
NFATC2
CYP24A1
TFAP2C
GNAS
TUBB1
ZNF831
CDH4
LSM14B
SS18L1
SLCO4A1
DIDO1
SRMS
DNAJC5
MYT1
PCMTD2
LOC102724023
NCAM2
GABPA
BACH1
CLDN8
TIAM1
EVA1C
SYNJ1
IFNAR1
TMEM50B
SON
SLC5A3
RUNX1
HLCS
BRWD1
MX1
SIK1
TRAPPC10
LRRC3
UBE2G2
PTTG1IP
POFUT2
SLC19A1
SPATC1L
DIP2A
TUBA8
USP18
HIRA
CDC45
DGCR8
PI4KA
THAP7
P2RX6
CCDC116
PPIL2
VPREB3
DERL3
SNRPD3
SGSM1
KIAA1671
SEZ6L
ASPHD2
CCDC117
ZMAT5
ASCC2
CCDC157
SEC14L2
PLA2G3
SFI1
DEPDC5
FBXO7
MCM5
APOL3
MYH9
TXN2
TMPRSS6
LOC400927-CSNK1E
FAM227A
CACNA1I
MKL1
XPNPEP3
PHF5A
POLR3H
TCF20
PARVG
TRIM58
OR2M4
FAM110C
ADI1
RNF144A
GEN1
NT5C1B
MATN3
LAPTM4A
APOB
KLHL29
C2orf44
ABI2
PARD3B
KLF7
PIKFYVE
MAP2
UNC80
FN1
CXCR2
RQCD1
ZNF142
TTLL4
WNT10A
CCDC108
DNAJB2
PTPRN
DES
SPEG
ACSL3
MRPL44
RHBDD1
MFF
TM4SF20
DNER
TRIP12
SLC16A14
SP100
C2orf72
EFHD1
KCNJ13
DGKD
UGT1A9
UGT1A6
AGAP1
IQCA1
MLPH
PER2
HDAC4
MYEOV2
SNED1
HDLBP
ITPR1
SRGAP3
SETD5
CAMK1
ATP2B2
SLC6A1
ATG7
VGLL4
SYN2
TMEM43
SLC6A6
GRIP2
FGD5
RBSN
METTL6
EAF1
SATB1
NEK10
SLC4A7
EOMES
RBMS3
TRIM71
TRANK1
LRRFIP2
GOLGA4
CTDSPL
DLEC1
ACVR2B
SCN5A
CX3CR1
SLC25A38
ZNF621
CTNNB1
ULK4
CYP8B1
ZNF445
ZNF852
ZNF197
ZNF502
ZNF501
ZDHHC3
SACM1L
PTPN23
COL7A1
CELSR3
LAMB2
BSN
MST1R
GNAI2
MAPKAPK3
RAD54L2
ABHD14A
SEMA3G
NISCH
SFMBT1
LRTM1
FAM208A
ARHGEF3
IL17RD
PDE12
DENND6A
SLMAP
PTPRG
NCOA1
EFR3B
RAB10
HADHA
EPT1
OTOF
SLC5A6
IFT172
LCLAT1
SLC30A6
VIT
PRKD3
CDC42EP3
CYP1B1
PRKCE
LHCGR
NRXN1
PSME4
EML6
RTN4
SMEK2
BCL11A
USP34
CCT4
EHBP1
PELI1
LGALSL
ANTXR1
ALMS1
STAMBP
CCDC142
AUP1
SEMA4F
GCFC2
DNAH6
ELMOD3
RNF181
RNF103
RPIA
GPAT2
STARD7
SNRNP200
FER1L5
ANKRD36
ANKRD36B
EIF5B
CNOT11
RNF149
IL1R2
IL1R1
SLC9A4
FHL2
CCDC138
2017-09-10
BCL2L11
TMEM87B
CKAP2L
IL1B
PSD4
CCDC93
INSIG2
TMEM177
PTPN4
EPB41L5
TFCP2L1
CNTNAP5
MAP3K2
MYO7B
WDR33
POTEF
CCNT2
MAP3K19
ZRANB3
SPOPL
LRP1B
ZEB2
RIF1
NEB
GALNT5
ERMN
PKP4
TANC1
WDSUB1
DPP4
GCG
COBLL1
CSRNP3
TTC21B
SCN1A
XIRP2
UBR3
GAD1
METTL8
CYBRD1
PDK1
ZAK
OLA1
GPR155
WIPF1
ATP5G3
KIAA1715
TTC30A
PDE11A
TTN
SESTD1
CERKL
NEUROD1
DUSP19
ZNF804A
FSIP2
FAM171B
MFSD6
NABP1
SLC39A10
HSPE1
PLCL1
SATB2
C2orf69
AOX1
CLK1
CFLAR
TMEM237
FZD7
KIAA2012
ICA1L
NBEAL1
PRICKLE2
LRIG1
TMF1
FOXP1
ROBO2
ROBO1
VGLL3
ZNF654
DHFRL1
CLDND1
TBC1D23
SENP7
MYH15
FRAS1
PAQR3
FGF5
WDFY3
MAPK10
PTPN13
KLHL8
HERC5
MMRN1
PDLIM5
UBE2D3
CXXC4
TET2
DKK2
SGMS2
COL25A1
ZGRF1
ANK2
TRAM1L1
NDST3
PRSS12
SYNPO2
BBS7
KIAA1109
FAT4
MFSD8
JADE1
PCDH10
PCDH18
MAML3
RNF150
GAB1
MMAA
EDNRA
NR3C2
DCLK2
LRBA
FAM160A1
TRIM2
GUCY1A3
GLRB
GRIA2
FAM198B
RXFP1
FSTL5
NPY1R
DDX60
CLCN3
FBXO8
ADAM29
TENM3
WWC2
LRP2BP
SORBS2
FRG2
PLEKHG4B
ICE1
UBE2QL1
NSUN2
SRD5A1
FAM173B
2017-03-06
DNAH5
OTULIN
ANKH
MYO10
CDH12
CDH6
MTMR12
ZFR
RAI14
RAD1
PRLR
SPEF2
UGT3A2
RANBP3L
C5orf42
WDR70
DAB2
C6
PLCXD3
FBXO4
GHR
HMGCS1
C5orf28
HCN1
PARP8
MOCS2
IL31RA
IL6ST
MAP3K1
SMIM15
RNF180
ADAMTS6
ERBB2IP
MAST4
NAIP
BDP1
MCCC2
TNPO1
TMEM171
ARHGEF28
FAM169A
HMGCR
SV2C
F2RL2
F2R
WDR41
CMYA5
MTX3
VCAN
RASA1
GPR98
ANKRD32
PCSK1
CAST
NUDT12
FBXL17
ABHD10
C3orf52
NAA50
ATP6V1A
ZDHHC23
QTRTD1
ZBTB20
ARHGAP31
TMEM39A
LRRC58
RABL3
POLQ
FBXO40
KPNA1
HEG1
SLC41A3
ALDH1L1
EFCAB12
PLXND1
COL6A5
ATP2C1
DNAJC13
CEP63
MSL2
SLC35G2
ARMC8
PIK3CB
RNF7
ATP1B3
ATR
TRPC1
PCOLCE2
C3orf58
PLSCR4
TM4SF18
RAP2B
SLC33A1
SSR3
SHOX2
TRIM59
PPM1L
B3GALNT1
ZBBX
SEC62
GPR160
SLC7A14
TNFSF10
NLGN1
TBL1XR1
GNB4
USP13
FXR1
DNAJC19
LAMP3
ABCC5
DVL3
ABCF3
ALG3
EIF4G1
EPHB3
VPS8
ADIPOQ
MASP1
LPP
TP63
CLDN1
CLDN16
CCDC50
OPA1
LRRC15
ACAP2
CEP19
PIGX
KIAA0226
LRCH3
LMLN
PDE6B
MFSD7
PCGF3
DGKQ
LETM1
WHSC1
POLN
EVC
WFS1
PPP2R2C
MRFAP1L1
KIAA0232
ZNF518B
C1QTNF7
CC2D2A
DCAF16
LCORL
SLIT2
PPARGC1A
DHX15
RBPJ
PCDH7
NWD2
TLR10
RHOH
LIMCH1
BEND4
ATP8A1
GABRG1
GABRA4
CORIN
CNGA1
SLAIN2
FRYL
CWH43
USP46
TMEM165
EPHA5
GNRHR
UGT2A2
CSN2
RUFY3
MOB1B
NPFFR2
ADAMTS3
ANKRD17
CDKL2
PPEF2
NAAA
FAM47E
SHROOM3
CCNG2
WDR36
APC
REEP5
TSSK1B
YTHDC2
TMED7-TICAM2
TICAM2
LVRN
HSD17B4
LOX
SNCAIP
SNX24
PHAX
PRRC1
SLC12A2
FBN2
ADAMTS19
CDC42SE2
ACSL6
RAD50
IL13
IL4
AFF4
TCF7
C5orf24
DCANP1
NEUROG1
IL9
MTO1
PHIP
BCKDHB
TPBG
ME1
SNX14
RARS2
CNR1
UBE2J1
CASP8AP2
ASCC3
GRIK2
C6orf203
BEND3
OSTM1
FOXO3
ARMC2
CD164
PPIL6
ZBTB24
SLC22A16
TSPYL4
ROS1
PLN
PKIB
RSPO3
KIAA0408
C6orf58
ARHGAP18
EPB41L2
MED23
EYA4
SGK1
PDE7B
ARFGEF3
AIG1
PHACTR2
PLAGL1
STX11
UTRN
STXBP5
PLEKHG1
ESR1
OPRM1
ARID1B
SYNJ2
PNLDC1
AGPAT4
QKI
GPER1
INTS1
TMEM184A
CARD11
SDK1
MMD2
RBAK
TNRC18
USP42
C1GALT1
UMAD1
PHF14
THSD7A
AHR
TWISTNB
TMEM196
ITGB8
FAM126A
HOXA9
HOXA13
HIBADH
CHN2
WIPF3
PLEKHA8
BMPER
DPY19L1
2017-09-07
KIAA0895
ANLN
HECW1
COA1
URGCP
UBE2D4
PURB
ADCY1
ABCA13
IKZF1
GRB10
CCT6A
ZNF716
ZNF736
VKORC1L1
ASL
AUTS2
WBSCR17
CALN1
FZD9
HIP1
FGL2
CD36
PCLO
SEMA3A
SEMA3D
KIAA1324L
CROT
ADAM22
KLHL3
HNRNPA0
DNAJC18
NRG2
ANKHD1
WDR55
PCDHA1
PCDHA2
PCDHA3
PCDHA5
PCDHA6
PCDHA9
PCDHA10
PCDHA11
PCDHA13
PCDHAC2
PCDHB4
PCDHB6
PCDHGA3
PCDHGA4
PCDHGA9
PCDHGB7
PCDH1
KIAA0141
ARHGAP26
KCTD16
HTR4
SH3TC2
ABLIM3
PDE6A
PDGFRB
TCOF1
CCDC69
SLC36A2
SLC36A1
FAT2
MFAP3
SAP30L
LARP1
SGCD
DOCK2
SH3PXD2B
CREBRF
STC2
CLK4
ADAMTS2
CNOT6
BTNL8
TRIM7
TRIM41
SERPINB9
SERPINB6
RREB1
SSR1
SNRNP48
TMEM14B
PHACTR1
CD83
JARID2
ATXN1
NUP153
KIF13A
NHLRC1
E2F3
BTN3A2
PRSS16
ZNF165
ZSCAN16
PGBD1
DHX16
MUC22
PSORS1C1
PRRC2A
HLA-DPB1
SYNGAP1
ITPR3
PACSIN1
C6orf89
BTBD9
DNAH8
KIF6
DAAM2
NFYA
FRS3
USP49
UBR2
KLHDC3
RRP36
MRPL2
CUL9
TTBK1
ZNF318
TJAP1
VEGFA
SLC29A1
CLIC5
TDRD6
EFHC1
GSTA4
GCM1
KLHL31
DST
ZNF451
EYS
LMBRD1
COL19A1
FAM135A
C6orf57
RIMS1
STEAP2
CFAP69
GTPBP10
CLDN12
CYP51A1
LRRD1
KRIT1
RBM48
COL1A2
PON2
ASB4
SLC25A13
LMTK2
TRRAP
ZKSCAN1
COPS6
AGFG2
TFR2
ZNF696
PYCRL
MROH1
ZNF250
KANK1
DMRT1
RFX3
GLIS3
CDC37L1
PDCD1LG2
RIC1
ERMP1
PTPRD
LURAP1L
NFIB
ZDHHC21
FREM1
BNC2
ACER2
IFNA21
CDKN2B
ELAVL2
CAAP1
TEK
C9orf72
LINGO2
BAG1
NFX1
UBE2R2
KIAA1161
VCP
UNC13B
TLN1
GNE
RNF38
FRMPD1
DCAF10
SHB
CNTNAP3
FOXD4L6
CNTNAP3B
CBWD5
FOXD4L3
PTAR1
C9orf40
PCSK5
RFK
GCNT1
VPS13A
TLE4
GKAP1
HNRNPK
NTRK2
SPIN1
S1PR3
SHC3
FAM120A
C9orf3
ZNF367
AAED1
NR4A3
RNF20
PPP3R2
SLC44A1
FKTN
TMEM38B
ZNF462
TMEM245
PALM2
PALM2-AKAP2
AKAP2
OR2K2
KIAA0368
PTBP3
KIAA1958
SNX30
SLC31A1
COL27A1
DFNB31
C9orf91
TNFSF15
TNC
TRIM32
BRINP1
TTLL11
STRBP
DENND1A
ST6GALNAC6
SLC25A25
COQ4
URM1
GLE1
LRRC8A
FNBP1
HMCN2
FUBP3
AIF1L
POMT1
RXRA
CAMSAP1
SNAPC4
UAP1L1
EHMT1
CACNA1B
MUC3A
MUC12
MUC17
CUX1
RASA4B
RASA4
NAPEPLD
SYPL1
NAMPT
CCDC71L
SLC26A4
ZNF277
PPP1R3A
MDFIC
TFEC
LSM8
WNT16
AASS
GPR37
GRM8
FAM71F2
CCDC136
AHCYL2
CPA1
CEP41
PLXNA4
LRGUK
SLC35B4
CNOT4
FAM180A
CREB3L2
AKR1D1
TTC26
UBN2
HIPK2
TBXAS1
SLC37A3
MKRN1
TMEM178B
LOC93432
FAM115C
TPK1
ZNF425
CHPF2
SMARCD3
DPP6
HTR5A
RBM33
NCAPG2
VIPR2
CSMD1
ANGPT2
DEFB107B
DEFB107A
CLDN23
PPP1R3B
XKR6
FAM86B1
FAM86B2
SGCZ
MTUS1
PSD3
INTS10
GFRA2
LGI3
SLC39A14
R3HCC1
NKX3-1
STC1
ADAM7
SCARA3
CCDC25
FZD3
EXTL3
UBXN8
UNC5D
FGFR1
ANK1
PLAT
DKK4
RNF170
HOOK3
HGSNAT
PRKDC
LYPLA1
SDR16C5
UBXN2B
RAB2A
ASPH
MYBL1
MCMDC2
SULF1
NCOA2
XKR9
UBE2W
PI15
ZFHX4
PKIA
IL7
TPD52
ZBTB10
ZNF704
PAG1
PMP2
WWP1
OSGIN2
TMEM64
RBM12B
GEM
MTDH
STK3
SPAG1
SNX31
ZNF706
KLF10
BAALC
ZFPM2
PKHD1L1
ADCY8
FAM135B
SLC45A4
GPR20
DIP2C
ADARB2
FAM208B
ATP5C1
FRMD4A
FAM188A
RSU1
MALRD1
PLXDC2
PIP4K2A
KIAA1217
ARHGAP21
GAD2
SLC35C1
MAPK8IP1
PHF21A
F2
MYBPC3
FNBP4
P2RX3
BTBD18
OR9Q1
STX3
MS4A7
MS4A12
SYT7
DAGLA
INTS5
TTC9C
SLC22A10
SLC22A9
RTN3
GPR137
RPS6KA4
EHD1
LTBP3
AP5B1
RBM14
SPTBN2
CARNS1
PITPNM1
PPP6R3
NADSYN1
LRTOMT
STARD10
PPME1
P4HA3
LIPT2
RNF169
NEU3
OR2AT4
C11orf30
CAPN5
MYO7A
ALG8
RAB30
PCF11
ANKRD42
DLG2
CREBZF
CTSC
NOX4
FAT3
SLC36A4
MED17
MRE11A
PIWIL4
KDM4D
MAML2
ARHGAP42
PGR
YAP1
BIRC3
DCUN1D5
KBTBD3
ELMOD1
ACAT1
NPAT
ATM
EXPH5
ZC3H12C
ARHGAP20
ALG9
IL18
NXPE1
NXPE2
CADM1
SIK3
PAFAH1B2
PCSK7
RNF214
DSCAML1
TMPRSS13
UBE4A
KMT2A
TMEM25
DDX6
PVRL1
GRIK4
SC5D
SORL1
OR10G4
OR10G9
OR10G8
OR10G7
OR8A1
STT3A
CHEK1
ST3GAL4
ARHGAP32
ST14
KDM5A
MTPAP
CCNY
ZNF248
ZNF25
ZNF37A
ZNF33B
CSGALNACT2
RASSF4
2017-03-08
RBP3
FRMPD2
WDFY4
C10orf128
ERCC6-PGBD3
OGDHL
PARG
SGMS1
PCDH15
MTRNR2L5
ANK3
RTKN2
ZNF365
ADO
NRBF2
JMJD1C
REEP3
LRRTM3
TET1
UNC5B
CDH23
ECD
FAM149B1
FUT11
ZSWIM8
NDST2
PLAU
KAT6B
KCNMA1
DLG5
POLR3A
NRG3
MMRN2
KLLN
RNLS
LIPF
STAMBPL1
IFIT2
2017-03-05
IDE
CEP55
CYP2C9
CYP2C8
SORBS1
ALDH18A1
ZNF518A
OPALIN
CRTAC1
DNMBP
SEC31B
PAX2
POLL
NFKB2
SFXN2
CALHM1
SH3PXD2A
SLK
ITPRIP
SORCS3
SORCS1
NHLRC2
ADRB1
VWA2
GFRA1
HSPA12A
PDZD8
CACUL1
PRDX3
PLEKHA1
HTRA1
DMBT1
CHST15
MKI67
PPP2R2D
LRRC27
CFAP46
SIRT3
PSMD13
LMNTD2
CD151
MUC5B
CTSD
KCNQ1
ZNF195
OR51Q1
OR52N2
FAM160A2
ARFIP2
DNHD1
OR6A2
TRIM66
DENND5A
TMEM41B
SBF2
RNF141
MRVI1
MICALCL
TEAD1
SPON1
RRAS2
PSMA1
PDE3B
PIK3C2A
KCNJ11
MRGPRX3
SPTY2D1
MRGPRX2
ZDHHC13
HTATIP2
MUC15
METTL15
DNAJC24
PAX6
CCDC73
HIPK3
FBXO3
CD44
TRIM44
PRR5L
WNK1
CACNA1C
FOXM1
SCNN1A
CLSTN3
PEX5
CD163L1
ZNF10
ZNF268
GJA3
SACS
ATP8A2
GPR12
UBL3
KATNAL1
HSPH1
RFC3
SMAD9
FREM2
ELF1
DGKH
DNAJC15
CCDC122
TPT1
COG3
CPB2
SUCLA2
NUDT15
LPAR6
WDFY2
DHRS12
CKAP2
PCDH20
PCDH9
LMO7
EDNRB
GPR180
UGGT2
RAP2A
STK24
SLC15A1
GPR18
NALCN
ITGBL1
CCDC168
SLC10A2
ABHD13
ANKRD10
TUBGCP3
MCF2L
TMCO3
CHAMP1
OR4K14
OR4N5
OR11H6
CCNB1IP1
TEP1
HNRNPC
RPGRIP1
SLC7A7
ACIN1
ZFHX2
JPH4
NRL
NOP9
NYNRIN
KHNYN
NOVA1
G2E3
HECTD1
HEATR5A
ARHGAP5
AKAP6
RALGAPA1
FSCB
KLHL28
MGAT2
ARF6
SOS2
L2HGDH
NIN
TMX1
PTGER2
GNPNAT1
SAMD4A
GCH1
WDHD1
SOCS4
MAPK1IP1L
TMEM260
NAA30
SLC35F4
HIF1A
KCNH5
SYNE2
ZBTB1
CHURC1
EIF2S1
TMEM229B
PLEKHH1
DCAF5
SUSD6
MAP3K9
PCNX
SIPA1L1
YLPM1
NEK9
GPATCH2L
POMT2
VIPAS39
DIO2
GTF2A1
STON2
SEL1L
PTPN21
ZC3H14
FOXN3
EFCAB11
TDP1
CATSPERB
CPSF2
MFAP5
A2ML1
LOC100129361
LRP6
CREBL2
GPRC5A
ATF7IP
PTPRO
SLC15A5
ABCC9
ST8SIA1
SOX5
KRAS
RASSF8
ASUN
BICD1
FGD4
ALG10B
CPNE8
ABCD2
SLC2A13
CNTN1
YAF2
PRICKLE1
TMEM117
SLC38A1
SENP1
CCNT1
SPATS2
FAM186A
DIP2B
SMAGP
GALNT6
SLC4A8
ACVRL1
KRT74
ZNF740
ITGB7
ESPL1
ATF7
OR6C75
OR6C68
SUOX
IKZF4
CS
BAZ2A
TMEM194A
R3HDM2
PIP4K2C
2017-03-09
LRIG3
SLC16A7
MON2
C12orf66
IRAK3
GRIP1
MDM1
MDM2
FRS2
CNOT2
LGR5
THAP2
GLIPR1L2
GLIPR1
KRR1
OSBPL8
ZDHHC17
NAV3
OTOGL
TMTC2
DUSP6
POC1B
SOCS2
PLXNC1
NR2C1
FGD6
USP44
APAF1
GAS2L3
UTP20
IGF1
HSP90B1
GLT8D2
HCFC2
ALDH1L2
NUAK1
CKAP4
TMEM263
PRDM4
SVOP
TCHP
ATP2A2
GPN3
PPTC7
CUX2
HECTD4
PTPN11
OAS2
C12orf49
NOS1
KSR2
SUDS3
SRRM4
CCDC64
GCN1L1
UNC119B
P2RX7
TMEM120B
VPS33A
CLIP1
KNTC1
OGFOD2
PITPNM2
RILPL1
FBRSL1
GOLGA3
ASB2
SERPINA3
DICER1
PAPOLA
DYNC1H1
TRAF3
KIF26A
ZBTB42
PLD4
AHNAK2
BCKDK
SLC5A2
MYLK3
ZNF423
PAPD5
ADCY7
NKD1
NOD2
CYLD
GNAO1
CCL22
DOK4
CNOT1
CDH11
FHOD1
RANBP10
ESRP2
SNTB2
CLEC18A
MTSS1L
CMTR2
PMFBP1
ZFHX3
BCO1
PLCG2
KCNG4
WFDC1
ZCCHC14
CA5A
BANP
CBFA2T3
ZNF778
TCF25
VPS53
FAM57A
YWHAE
PITPNA
SGSM2
MNT
CLUH
C17orf85
ATP2A3
ZZEF1
UBE2G1
CHRNE
ZFP3
RPAIN
C1QBP
DERL2
BCL6B
SLC2A4
[truncated: 364 more rows]
